# Supplementary material for: Deciphering the rhizosphere bacteriome associated with biological control of tobacco black shank disease
Source: Front Plant Sci. 2023 Apr 3;14:1152639. doi: 10.3389/fpls.2023.1152639 (PMC10108594; doi:10.3389/fpls.2023.1152639)
Supplement: Supplementary file 1 [file Table_1.xlsx]

## Sheet: Table lists
Table lists
Supplementary Table 1. Grouping of soil samples
Supplementary Table 2. Phylum statistical tables of different group combinations
Supplementary Table 3. Alpha diversity indicated by Chao1 and Shannon under ASV and Genus levels with related P and F values
Supplementary Table 4. Taxonomic composition of bacterial communities at the phylum, class and genus levels
Supplementary Table 5. Topological properties of networks for bacterial ASVs of soil samples
Supplementary Table 6. Hub nodes properties of H group network
Supplementary Table 7. Hub nodes properties of D group network
Supplementary Table 8. Hub nodes properties of B group network
Supplementary Table 9. Taxonomy classification and proption of hub ASVs in H, D and B groups

## Sheet: Supplementary Table 1
Supplementary Table 1. Grouping of soil samples
Sample IDa	Group	Label
ANS1	Biocontrol	B
ANS2	Biocontrol	B
ANS3	Biocontrol	B
ANS4	Biocontrol	B
ANS5	Biocontrol	B
Ph1A	Disease	D
Ph2A	Disease	D
Ph3A	Disease	D
Ph4A	Disease	D
Ph5A	Disease	D
Ph1D	Healthy	H
Ph2D	Healthy	H
Ph3D	Healthy	H
Ph4D	Healthy	H
Ph5D	Healthy	H
a: Sample ID is in line with the labels in the sequnecing data.

## Sheet: Supplementary Table 2
Supplementary Table 2. Phylum statistical tables of different group combinations
All shared ASVs				B unique				D unique				H unique
phylum	#ASV	%		phylum	#ASV	%		phylum	#ASV	%		phylum	#ASV	%
Proteobacteria	837	0.348605		Saccharibacteria	1	0.0714286		Gemmatimonadetes	5	0.0943396		Proteobacteria	4	0.25
Actinobacteria	530	0.220741		Thaumarchaeota	1	0.0714286		Acidobacteria	11	0.207547		Gemmatimonadetes	6	0.375
Acidobacteria	241	0.100375		Proteobacteria	4	0.285714		Chloroflexi	12	0.226415		Bacteroidetes	2	0.125
Chloroflexi	162	0.0674719		Chloroflexi	2	0.142857		Proteobacteria	7	0.132075		Acidobacteria	2	0.125
Nitrospirae	26	0.0108288		Actinobacteria	1	0.0714286		Actinobacteria	13	0.245283		Actinobacteria	2	0.125
Bacteroidetes	250	0.104123		Acidobacteria	1	0.0714286		Bacteroidetes	1	0.0188679		Total	16
Thaumarchaeota	18	0.00749688		Gemmatimonadetes	2	0.142857		Saccharibacteria	2	0.0377358
Gemmatimonadetes	141	0.0587255		Bacteroidetes	2	0.142857		Nitrospirae	1	0.0188679
Firmicutes	53	0.0220741		Total	14			Unassigned	1	0.0188679
Verrucomicrobia	46	0.0191587						Total	53
Latescibacteria	5	0.00208247
Armatimonadetes	26	0.0108288		B and D shared				D and H shared				B and H shared
Chlorobi	8	0.00333195		phylum	#ASV	%		phylum	#ASV	%		phylum	#ASV	%
Planctomycetes	29	0.0120783		Actinobacteria	16	0.363636		Proteobacteria	39	0.261745		Bacteroidetes	15	0.227273
Saccharibacteria	16	0.00666389		Chloroflexi	4	0.0909091		Bacteroidetes	20	0.134228		Proteobacteria	13	0.19697
Unassigned	9	0.00374844		Gemmatimonadetes	3	0.0681818		Gemmatimonadetes	26	0.174497		Gemmatimonadetes	12	0.181818
JL-ETNP-Z39	2	0.000832986		Acidobacteria	8	0.181818		JL-ETNP-Z39	1	0.00671141		Acidobacteria	8	0.121212
WD272	1	0.000416493		Unassigned	1	0.0227273		Nitrospirae	6	0.0402685		Actinobacteria	9	0.136364
Tenericutes	1	0.000416493		Proteobacteria	6	0.136364		Saccharibacteria	5	0.033557		Fusobacteria	3	0.0454545
Total	2401			Bacteroidetes	3	0.0681818		Actinobacteria	22	0.147651		Saccharibacteria	1	0.0151515
				Saccharibacteria	1	0.0227273		Acidobacteria	18	0.120805		Chloroflexi	2	0.030303
				Nitrospirae	1	0.0227273		Planctomycetes	2	0.0134228		Thaumarchaeota	2	0.030303
				Cyanobacteria	1	0.0227273		Chloroflexi	7	0.0469799		Verrucomicrobia	1	0.0151515
				Total	44			Verrucomicrobia	1	0.00671141		Total	66
								Armatimonadetes	2	0.0134228
								Total	149

## Sheet: Supplementary Table 3
Supplementary Table 3. Alpha diversity indicated by Chao1 and Shannon under ASV and Genus levels with related P and F values
	Index	P and F value	Disease group		Healthy group		Biology group
			Mean	SD	Mean	SD	Mean	SD
ASV level	Chao1	p = 0.0016099; F = 11.526	1897.29	193.485	2029.14	76.9568	2261.48	29.8128
	Shannon	p = 0.080993; F = 3.1217	6.35128	0.198833	6.40425	0.131015	6.58139	0.114363
Genus level	Chao1	p = 0.041449; F = 4.1992	355.945	18.0098	372.583	10.1337	377.218	4.46868
	Shannon	p = 0.25201; F = 1.5494	4.60822	0.146613	4.50227	0.125705	4.4834	0.0808039
Notes: ANOVA (ANalysis Of Variance) shows the significance among groups at α=0.05 level using the Duncan method.

## Sheet: Supplementary Table 4
Supplementary Table 4. Taxonomic composition of bacterial communities at the phylum, class and genus levels
Phylum level	B group	D group	H group		Class level	B group		D group		H group			Genus level	B		D		H
Proteobacteria	54762	52791	57616		Alphaproteobacteria	40182	0.272324	24203	0.167556	33999	0.234125		Others	17243	0.205803	16038	0.227048	15191	0.195874
Actinobacteria	24395	30943	19557		Actinobacteria	15662	0.106146	18813	0.130242	13800	0.0950302		Sphingomonas	23383	0.279087	7784	0.110197	15574	0.200812
Acidobacteria	12875	11885	11906		Gammaproteobacteria	10255	0.0695009	15069	0.104322	14962	0.103032		Nocardioides	2680	0.031987	2910	0.0411965	4038	0.0520663
Bacteroidetes	9172	8803	15044		Acidobacteria	13924	0.0943667	11453	0.0792886	12103	0.0833442		Lysobacter	2713	0.0323809	2746	0.0388748	2513	0.0324028
Chloroflexi	7345	8432	7250		Betaproteobacteria	7704	0.0522121	13967	0.0966929	12043	0.0829311		Stenotrophomonas	1645	0.0196338	3909	0.0553393	914	0.0117852
Gemmatimonadetes	7135	6936	7297		Thermoleophilia	9372	0.0635166	12538	0.0868	4806	0.0330953		Haliangium	2194	0.0261864	1535	0.0217308	1717	0.0221391
Firmicutes	3572	2016	1118		Gemmatimonadetes	8356	0.0566309	8495	0.0588105	8624	0.059387		Flavobacterium	2020	0.0241096	415	0.00587511	2912	0.0375475
Nitrospirae	1799	2734	1782		Sphingobacteriia	6991	0.0473799	6962	0.0481976	9718	0.0669205		Arthrobacter	1910	0.0227967	1637	0.0231748	1587	0.0204629
Verrucomicrobia	2136	1259	1843		Deltaproteobacteria	4877	0.0330528	5161	0.0357294	3894	0.026815		Gaiella	1624	0.0193832	2616	0.0370344	835	0.0107666
Thaumarchaeota	2525	442	2109		TK10	3937	0.0266821	1974	0.0136659	3312	0.0228072		Gemmatimonas	2332	0.0278335	1066	0.0150912	1457	0.0187867
Planctomycetes	1127	519	912		Cytophagia	1443	0.0097796	2284	0.015812	5098	0.0351061		Pseudomonas	773	0.00922611	896	0.0126846	3066	0.0395332
Armatimonadetes	790	732	729		Acidimicrobiia	2361	0.0160011	2908	0.020132	2279	0.0156938		Massilia	1085	0.01295	2142	0.0303241	1217	0.0156921
Saccharibacteria	125	278	532		Bacilli	3892	0.0263771	2008	0.0139013	1098	0.0075611		Bacillus	2439	0.0291106	1220	0.0172714	732	0.00943846
Latescibacteria	403	132	86		Nitrospira	2026	0.0137308	2961	0.0204989	1988	0.0136899		Flavisolibacter	1068	0.0127471	1017	0.0143976	1878	0.0242151
					Flavobacteriia	2357	0.015974	507	0.00350994	3254	0.0224078		Bryobacter	1211	0.0144538	1378	0.0195082	1035	0.0133454
					Soil_Crenarchaeotic_GroupSCG	2832	0.0191932	489	0.00338532	2276	0.0156731		Arenimonas	434	0.00517999	1465	0.0207398	1707	0.0220102
					Anaerolineae	1149	0.00778709	2250	0.0155766	1065	0.00733385		Blastocatella	1069	0.012759	1335	0.0188994	1044	0.0134614
					KD4_96	1216	0.00824116	2237	0.0154866	1007	0.00693445		Solirubrobacter	1065	0.0127113	1489	0.0210796	663	0.00854877
					Holophagae	874	0.00592334	1554	0.0107583	1128	0.00776769		Sphingobium	659	0.00786546	730	0.0103345	1606	0.0207079
					OPB35_soil_group	1150	0.00779386	822	0.00569067	1302	0.00896589		Nitrospira	902	0.0107658	1011	0.0143126	1046	0.0134872
					Others	936	0.00634353	1167	0.00807909	1173	0.00807757		Marmoricola	956	0.0114103	1187	0.0168042	571	0.00736252
					Thermomicrobia	376	0.00254825	726	0.00502606	904	0.00622517		Altererythrobacter	531	0.00633773	1134	0.0160539	889	0.0114628
					MB_A2_108	294	0.00199252	956	0.00661834	428	0.00294731		Adhaeribacter	496	0.00591998	505	0.00714923	1539	0.019844
					Phycisphaerae	711	0.00481864	330	0.00228457	635	0.00437277		Pedobacter	504	0.00601547	1015	0.0143692	906	0.011682
					S085	506	0.0034293	451	0.00312225	679	0.00467576		Steroidobacter	492	0.00587224	834	0.0118068	924	0.0119141
					Ktedonobacteria	411	0.00278546	721	0.00499145	128	0.00088144		Streptomyces	960	0.011458	545	0.0077155	718	0.00925795
					Spartobacteria	825	0.00559125	207	0.00143305	212	0.00145988		Pontibacter	108	0.00128903	710	0.0100514	1222	0.0157566
					Chloroflexia	383	0.0025957	459	0.00317764	391	0.00269252		Agromyces	302	0.00360451	1202	0.0170166	520	0.00670492
					Rubrobacteria	203	0.00137579	545	0.00377301	468	0.00322276		Variibacter	1037	0.0123771	403	0.00570523	567	0.00731094
					Opitutae	283	0.00191797	330	0.00228457	347	0.00238953		Microvirga	643	0.0076745	632	0.00894715	630	0.00812327
					Gitt_GS_136	154	0.0010437	420	0.00290764	276	0.0019006		Pseudolabrys	960	0.011458	437	0.00618656	409	0.00527368
					Clostridia	178	0.00120635	345	0.00238842	127	0.000874553		Rhizobium	602	0.00718514	554	0.00784292	628	0.00809748
					Chlorobia	79	0.000535404	115	0.00079614	400	0.0027545		Devosia	519	0.0061945	566	0.0080128	652	0.00840694
					Planctomycetacia	164	0.00111147	151	0.00104537	231	0.00159072		Acidibacter	695	0.00829514	462	0.00654048	549	0.00707885
					JG30_KF_CM66	99	0.00067095	204	0.00141228	160	0.0011018		Rhodoplanes	579	0.00691063	488	0.00690856	628	0.00809748
					Ardenticatenia	131	0.000887823	88	0.00060922	215	0.00148054		Phenylobacterium	610	0.00728063	512	0.00724833	407	0.00524789
					Chthonomonadetes	111	0.000752277	196	0.0013569	110	0.000757487		Bifidobacterium	1433	0.0171035	48	0.000679531	11	0.000141835
					OM190	246	0.00166721	26	0.000179997	84	0.000578445		Bradyrhizobium	758	0.00904707	298	0.00421875	367	0.00473213
					Verrucomicrobiae	104	0.000704836	44	0.00030461	188	0.00129461		Brevundimonas	111	0.00132484	511	0.00723417	769	0.00991554
					Fusobacteriia	213	0.00144356	0	0	29	0.000199701		Sphingopyxis	286	0.00341354	411	0.00581848	663	0.00854877
					Negativicutes	137	0.000928486	10	6.92295e-05	5	3.44312e-05		Rubrobacter	203	0.0024229	545	0.0077155	468	0.00603443
					Erysipelotrichia	22	0.0001491	89	0.000616143	31	0.000213474		Reyranella	530	0.00632579	387	0.00547872	284	0.00366192
					Bacteroidia	113	0.000765832	0	0	27	0.000185929		Thermomonas	37	0.000441612	981	0.0138879	137	0.00176649
					Pla4_lineage	102	0.000691282	12	8.30755e-05	22	0.000151497		Roseiflexus	372	0.00443999	423	0.00598836	344	0.00443556
					Subgroup_22	61	0.000413414	26	0.000179997	28	0.000192815		Skermanella	284	0.00338967	532	0.00753146	283	0.00364902
					Elev_16S_509	13	8.81045e-05	77	0.000533067	8	5.509e-05		Cellvibrio	129	0.00153967	218	0.0030862	745	0.00960609
					vadinHA49	43	0.000291423	13	8.99984e-05	41	0.000282336		Intrasporangium	149	0.00177838	788	0.0111556	130	0.00167623
					TakashiAC_B11	10	6.77727e-05	7	4.84607e-05	63	0.000433834		Kribbella	387	0.00461902	317	0.00448773	263	0.00339114
					Armatimonadia	0	0	66	0.000456915	0	0		Opitutus	283	0.00337773	330	0.00467177	347	0.00447424
					Epsilonproteobacteria	50	0.000338864	0	0	8	5.509e-05		Terrimonas	379	0.00452354	323	0.00457267	253	0.0032622
					Nitriliruptoria	0	0	11	7.61525e-05	43	0.000296109
					Cyanobacteria	34	0.000230427	0	0	0	0
Note: fillter conditions: Minimum count = 2; Prevalence in samples > 10%; Small taxa were merged into others with the ASV counts less than 10 for class level. Only top 50 taxa were calculated for genus level and the rest was merged into others.
Low count filter - features with very small counts in very few samples are likely due to sequencing errors or low-level contaminations.

## Sheet: Supplementary Table 5
Supplementary Table 5. Topological properties of networks for bacterial ASVs of soil samples
Topological properties	B group	D group	H group
Total nodes	300	665	619	Number of nodes in the network
Total edges	541	3125	2158	Number of edges in the network
R square of power-law	0.982303	0.978383	0.976648	A scale-free network is a network whose connectivity follows a power law, at least asymptotically, that is, only a few nodes in the network have many connections with other nodes while most of nodes have only a few connections with other nodes.
Average degree (avgK)	3.60667	9.3985	6.97254	Higher avgK means a more complex network.
Average clustering coefficient (avgCC)	0.32347	0.399887	0.407396	It is used to measure the extent of module structure present in a network.
Average path distance (GD)	8.24535	4.84324	5.36509	A smaller GD means all the nodes in the network are closer.
Geodesic efficiency (E)	0.183554	0.257811	0.227165	It is the opposite of GD. A higher E means that the nodes are closer.
Harmonic geodesic distance (HD)	5.44799	3.8788	4.40209	The reciprocal of E, which is similar to GD but more appropriate for disjoint graph.
Maximal degree	20	74	55	Max of the connectivity (degree) of the network.
Nodes with max degree	ASV_116,ASV_207	ASV_183	ASV_141	Node labels with max degree.
Centralization of degree (CD)	0.0548272	0.0972914	0.0777143	It is close to 1 for a network with star topology and in contrast close to 0 for a network where each node has the same connectivity.
Maximal betweenness	12960.4	17986.1	20692.8	Max of the betweenness of the network.
Nodes with max betweenness	ASV_4	ASV_4	ASV_141	Node labels with max betweenness.
Centralization of betweenness (CB)	0.276422	0.077073	0.102466	It is close to 0 for a network where each node has the same betweenness, and the bigger the more difference among all betweenness values.
Maximal stress centrality	485376	832674	625886	Max of the stress centrality of the network.
Nodes with max stress centrality	ASV_4	ASV_27	ASV_141	Node labels with max stress centrality.
Centralization of stress centrality (CS)	10.4161	3.56154	3.09384	It is close to 0 for a network where each node has the same stress centrality, and the bigger the more difference among all stress centrality values.
Maximal eigenvector centrality	1	1	1	Max of the eigenvector centrality of the network.
Nodes with max eigenvector centrality	ASV_207	ASV_183	ASV_7	Node labels with max eigenvector centrality.
Centralization of eigenvector centrality (CE)	0.954429	0.919427	0.938363	It is close to 0 for a network where each node has the same eigenvector centrality, and the bigger the more difference among all eigenvector centrality values.
Maximal closeness centrality	5.00601e-05	2.28681e-05	3.89484e-05	Max of the closeness centrality of the network.
Nodes with max closeness centrality	ASV_227	ASV_4	ASV_16	Node labels with max closeness centrality.
Centralization of closeness centrality (CCL)	0.0054734	0.00325049	0.00437099	Centralize a graph according to the closeness of vertices. It is close to 0 for a network where each node has the same closeness centrality, and the bigger the more difference among all closeness centrality values.
Density (D)	0.0120624	0.0141544	0.0112824	It is closely related to the average connectivity.
Reciprocity	1	1	1	The measure of reciprocity defines the proportion of mutual connections, in a directed graph. It is most commonly defined as the probability that the opposite counterpart of a directed edge is also included in the graph. Or in adjacency matrix notation: sum(i, j, (A.*A')ij) / sum(i, j, Aij), where A.*A' is the element-wise product of matrix A and its transpose.
Transitivity (Trans)	0.348837	0.383566	0.35198	Sometimes it is also called the entire clustering coefficient. It has been shown to be a key structural property in social networks.
Connectedness (Con)	0.633868	0.820224	0.881383	It is one of the most important measurements for summarizing hierarchical structures. Con is 0 for graph without edges and is 1 for a connected graph.
Efficiency	0.985912	0.98451	0.988986	efficiency takes one or more graphs (dat) and returns the Krackhardt efficiency scores for the graphs. Efficiency is one of four measures (connectedness, efficiency, hierarchy, and lubness) suggested by Krackhardt for summarizing hierarchical structures. Each corresponds to one of four axioms which are necessary and sufficient for the structure in question to be an outtree; thus, the measures wil…
Hierarchy	0	0	0	Hierarchy takes a graph set (dat) and returns reciprocity or Krackhardt hierarchy scores for the graphs. Hierarchy measures quantify the extent of asymmetry in a structure; the greater the extent of asymmetry, the more hierarchical the structure is said to be.
Lubness	1	1	1	LUBness is one of four measures (connectedness, efficiency, hierarchy, and lubness) suggested by Krackhardt for summarizing hierarchical structures. Each corresponds to one of four axioms which are necessary and sufficient for the structure in question to be an outtree; thus, the measures will be equal to 1 for a given graph iff that graph is an outtree. Deviations from unity can be interpreted i…
Modularity	0.79	0.56	0.68	It is used to demonstrate a network which could be naturally divided into communities or modules.

## Sheet: Supplementary Table 6
Supplementary Table 6. Hub nodes properties of H group network
Id	Phylum	Zi	Pi	Network roles
ASV_2708	Bacteroidetes	0.972446	0.6496	Connector hubs
ASV_198	Gemmatimonadetes	0.707107	0.693878	Connector hubs
ASV_56	Proteobacteria	1.86819	0.634259	Connector hubs
ASV_255	Bacteroidetes	-0.435123	0.662722	Connector hubs
ASV_209	Proteobacteria	0.262556	0.641975	Connector hubs
ASV_120	Acidobacteria	-0.582317	0.72	Connector hubs
ASV_125	Proteobacteria	-0.817307	0.666667	Connector hubs
ASV_420	Acidobacteria	-1.00663	0.625	Connector hubs
ASV_2638	Acidobacteria	-0.511289	0.628099	Connector hubs
ASV_721	Proteobacteria	-0.629462	0.66	Connector hubs
ASV_194	Proteobacteria	0.342682	0.666667	Connector hubs
ASV_485	Proteobacteria	0.707107	0.716049	Connector hubs
ASV_635	Thaumarchaeota	-0.817307	0.666667	Connector hubs
ASV_436	Nitrospirae	-0.870714	0.64	Connector hubs
ASV_909	Chloroflexi	-0.888406	0.666667	Connector hubs
ASV_1104	Armatimonadetes	0.707107	0.65625	Connector hubs
ASV_1124	Bacteroidetes	-0.807866	0.722222	Connector hubs
ASV_1243	Proteobacteria	-0.870714	0.625	Connector hubs
ASV_1384	Proteobacteria	-0.807866	0.666667	Connector hubs
ASV_1074	Acidobacteria	-0.986269	0.666667	Connector hubs
ASV_9	Proteobacteria	2.77504	0.32	Module hubs
ASV_2	Proteobacteria	3.77309	0	Module hubs
ASV_16	Proteobacteria	3.01904	0.192521	Module hubs
ASV_141	Proteobacteria	3.3184	0.618843	Module hubs
ASV_7	Proteobacteria	3.47479	0.582101	Module hubs
ASV_41	Proteobacteria	4.00903	0	Module hubs
ASV_15	Chloroflexi	2.53641	0.204142	Module hubs
ASV_37	Bacteroidetes	2.69281	0.0768	Module hubs
ASV_82	Proteobacteria	3.14078	0	Module hubs
ASV_28	Actinobacteria	4.00903	0.173828	Module hubs
ASV_270	Chloroflexi	3.26251	0	Module hubs
ASV_228	Gemmatimonadetes	2.84433	0	Module hubs
ASV_205	Proteobacteria	2.84921	0.137174	Module hubs
ASV_552	Proteobacteria	3.3184	0.124444	Module hubs
ASV_36	Proteobacteria	2.5818	0.653635	Network hubs
ASV_30	Proteobacteria	-0.278727	0.493827	Peripheral species
ASV_13	Proteobacteria	1.2964	0	Peripheral species
ASV_54	Proteobacteria	0.986809	0	Peripheral species
ASV_34	Acidobacteria	1.74866	0	Peripheral species
ASV_4	Actinobacteria	0.972446	0	Peripheral species
ASV_23	Thaumarchaeota	1.59803	0	Peripheral species
ASV_18	Acidobacteria	2.41036	0	Peripheral species
ASV_6	Proteobacteria	-0.0243471	0.297521	Peripheral species
ASV_52	Proteobacteria	1.19301	0	Peripheral species
ASV_32	Thaumarchaeota	0.503256	0	Peripheral species
ASV_50	Chloroflexi	0.972446	0.231111	Peripheral species
ASV_26	Actinobacteria	1.12884	0.21875	Peripheral species
ASV_47	Chloroflexi	1.23546	0.277778	Peripheral species
ASV_60	Bacteroidetes	0.948131	0	Peripheral species
ASV_88	Proteobacteria	0.642041	0	Peripheral species
ASV_44	Bacteroidetes	1.43648	0	Peripheral species
ASV_20	Proteobacteria	0.462595	0.132653	Peripheral species
ASV_94	Proteobacteria	1.57841	0.21875	Peripheral species
ASV_57	Proteobacteria	1.55821	0.0831758	Peripheral species
ASV_90	Bacteroidetes	1.80169	0.370447	Peripheral species
ASV_380	Actinobacteria	1.74866	0.244898	Peripheral species
ASV_166	Bacteroidetes	0.0580476	0	Peripheral species
ASV_45	Actinobacteria	0.0973884	0.165289	Peripheral species
ASV_76	Bacteroidetes	0.219124	0.357143	Peripheral species
ASV_59	Proteobacteria	1.07127	0.31405	Peripheral species
ASV_22	Proteobacteria	-0.389554	0.444444	Peripheral species
ASV_118	Proteobacteria	0.44096	0.611111	Peripheral species
ASV_35	Proteobacteria	0.81605	0	Peripheral species
ASV_11	Proteobacteria	0.972446	0.231111	Peripheral species
ASV_177	Actinobacteria	0.81605	0.244898	Peripheral species
ASV_405	Proteobacteria	0.185695	0	Peripheral species
ASV_66	Proteobacteria	1.24222	0.493827	Peripheral species
ASV_68	Proteobacteria	-0.556859	0	Peripheral species
ASV_81	Proteobacteria	-0.435123	0	Peripheral species
ASV_12	Bacteroidetes	0.986809	0.46281	Peripheral species
ASV_119	Acidobacteria	2.41036	0	Peripheral species
ASV_442	Chloroflexi	1.75443	0	Peripheral species
ASV_233	Gemmatimonadetes	0.677222	0	Peripheral species
ASV_107	Proteobacteria	1.75443	0.185	Peripheral species
ASV_109	Bacteroidetes	1.56031	0.459184	Peripheral species
ASV_305	Bacteroidetes	-0.75476	0.48	Peripheral species
ASV_93	Proteobacteria	1.07127	0.598714	Peripheral species
ASV_67	Proteobacteria	1.80169	0.203018	Peripheral species
ASV_199	Proteobacteria	0.976171	0.244898	Peripheral species
ASV_184	Proteobacteria	2.22362	0.375857	Peripheral species
ASV_84	Nitrospirae	2.04516	0	Peripheral species
ASV_48	Actinobacteria	1.43648	0.15879	Peripheral species
ASV_103	Acidobacteria	-0.998231	0	Peripheral species
ASV_162	Bacteroidetes	0.219124	0	Peripheral species
ASV_253	Proteobacteria	1.18322	0.32	Peripheral species
ASV_63	Gemmatimonadetes	0.81605	0.54	Peripheral species
ASV_98	Actinobacteria	1.43648	0.405612	Peripheral species
ASV_38	Actinobacteria	1.75	0	Peripheral species
ASV_357	Acidobacteria	-0.75	0	Peripheral species
ASV_285	Proteobacteria	0.340859	0.32	Peripheral species
ASV_5	Proteobacteria	2.26871	0	Peripheral species
ASV_416	Bacteroidetes	0.842665	0	Peripheral species
ASV_87	Proteobacteria	1.55569	0	Peripheral species
ASV_117	Acidobacteria	0.81605	0	Peripheral species
ASV_332	Bacteroidetes	0.219124	0.417778	Peripheral species
ASV_142	Thaumarchaeota	1.73205	0.375	Peripheral species
ASV_461	Chloroflexi	-0.12233	0.444444	Peripheral species
ASV_730	Proteobacteria	0.367635	0	Peripheral species
ASV_1146	Acidobacteria	-0.25154	0	Peripheral species
ASV_31	Bacteroidetes	1.43648	0.428062	Peripheral species
ASV_108	Proteobacteria	1.91557	0.277778	Peripheral species
ASV_102	Acidobacteria	0.367635	0	Peripheral species
ASV_193	Proteobacteria	-0.25154	0	Peripheral species
ASV_242	Bacteroidetes	1.25422	0	Peripheral species
ASV_29	Proteobacteria	0.503256	0.277778	Peripheral species
ASV_215	Proteobacteria	0.659653	0	Peripheral species
ASV_446	Chloroflexi	0.81605	0	Peripheral species
ASV_8	Nitrospirae	-0.845154	0	Peripheral species
ASV_189	Actinobacteria	1.85934	0.277778	Peripheral species
ASV_307	Acidobacteria	0.262556	0	Peripheral species
ASV_83	Proteobacteria	2.04265	0	Peripheral species
ASV_181	Bacteroidetes	0.659653	0.152778	Peripheral species
ASV_356	Actinobacteria	0.797767	0.272189	Peripheral species
ASV_3	Proteobacteria	2.14176	0.197531	Peripheral species
ASV_39	Proteobacteria	1.24222	0	Peripheral species
ASV_106	Proteobacteria	-0.59152	0.375	Peripheral species
ASV_129	Acidobacteria	-0.276227	0	Peripheral species
ASV_61	Proteobacteria	0.642041	0	Peripheral species
ASV_218	Gemmatimonadetes	-0.870714	0	Peripheral species
ASV_473	Proteobacteria	-0.267818	0.21875	Peripheral species
ASV_1811	Proteobacteria	-0.276227	0	Peripheral species
ASV_201	Verrucomicrobia	-0.75476	0	Peripheral species
ASV_386	Bacteroidetes	0.335952	0	Peripheral species
ASV_105	Proteobacteria	1.19301	0	Peripheral species
ASV_78	Proteobacteria	1.28524	0	Peripheral species
ASV_161	Bacteroidetes	1.92342	0	Peripheral species
ASV_316	Actinobacteria	1.92342	0.277778	Peripheral species
ASV_126	Actinobacteria	2.04516	0	Peripheral species
ASV_121	Acidobacteria	0.827801	0	Peripheral species
ASV_163	Proteobacteria	0.976171	0.493827	Peripheral species
ASV_154	Chloroflexi	0.0580476	0	Peripheral species
ASV_322	Acidobacteria	0.0580476	0	Peripheral species
ASV_187	Gemmatimonadetes	0.0580476	0	Peripheral species
ASV_80	Actinobacteria	-0.169031	0	Peripheral species
ASV_274	Proteobacteria	0.81605	0.255102	Peripheral species
ASV_282	Actinobacteria	0.190463	0	Peripheral species
ASV_65	Proteobacteria	1.24222	0.615385	Peripheral species
ASV_474	Proteobacteria	0.503256	0.459184	Peripheral species
ASV_334	Bacteroidetes	1.24222	0.375	Peripheral species
ASV_130	Proteobacteria	-0.267818	0	Peripheral species
ASV_276	Actinobacteria	0.190463	0	Peripheral species
ASV_459	Acidobacteria	2.22516	0	Peripheral species
ASV_157	Actinobacteria	-0.876496	0	Peripheral species
ASV_281	Proteobacteria	-0.278727	0	Peripheral species
ASV_567	Proteobacteria	2.06722	0	Peripheral species
ASV_251	Bacteroidetes	1.15457	0.380623	Peripheral species
ASV_1730	Acidobacteria	0.948131	0.345679	Peripheral species
ASV_167	Proteobacteria	-0.276227	0	Peripheral species
ASV_42	Actinobacteria	0.949537	0.104938	Peripheral species
ASV_155	Gemmatimonadetes	-0.12233	0.56	Peripheral species
ASV_200	Armatimonadetes	2.06722	0.0907029	Peripheral species
ASV_240	Chloroflexi	-0.435123	0	Peripheral species
ASV_315	Acidobacteria	0.503256	0	Peripheral species
ASV_342	Proteobacteria	0.986809	0.21875	Peripheral species
ASV_323	Proteobacteria	0.34686	0.297521	Peripheral species
ASV_73	Proteobacteria	2.47858	0.32	Peripheral species
ASV_150	Bacteroidetes	1.60598	0.297521	Peripheral species
ASV_235	Bacteroidetes	2.04516	0.0713306	Peripheral species
ASV_128	Proteobacteria	-0.876496	0	Peripheral species
ASV_124	Proteobacteria	-0.845154	0	Peripheral species
ASV_478	Acidobacteria	0.507093	0	Peripheral species
ASV_328	Chlorobi	-0.742781	0.5	Peripheral species
ASV_208	Proteobacteria	-0.276227	0	Peripheral species
ASV_1701	Bacteroidetes	0.976171	0.5	Peripheral species
ASV_399	Proteobacteria	0.81605	0.415225	Peripheral species
ASV_475	Actinobacteria	-0.267818	0	Peripheral species
ASV_134	Proteobacteria	-0.817307	0	Peripheral species
ASV_344	Chloroflexi	0.677222	0	Peripheral species
ASV_575	Proteobacteria	0.503256	0	Peripheral species
ASV_143	Proteobacteria	2.04659	0.18	Peripheral species
ASV_191	Actinobacteria	0.81605	0.142012	Peripheral species
ASV_259	Proteobacteria	0.219124	0	Peripheral species
ASV_451	Bacteroidetes	0.949537	0	Peripheral species
ASV_223	Proteobacteria	-0.435123	0	Peripheral species
ASV_558	Proteobacteria	-0.629462	0	Peripheral species
ASV_440	Actinobacteria	0.58433	0	Peripheral species
ASV_104	Gemmatimonadetes	-0.747916	0.5	Peripheral species
ASV_470	Acidobacteria	-0.75476	0	Peripheral species
ASV_600	Verrucomicrobia	0.0340666	0	Peripheral species
ASV_327	Firmicutes	0.34686	0	Peripheral species
ASV_601	Acidobacteria	0.972446	0.432133	Peripheral species
ASV_137	Acidobacteria	-0.998231	0	Peripheral species
ASV_136	Proteobacteria	0.972446	0	Peripheral species
ASV_641	Proteobacteria	-0.582317	0	Peripheral species
ASV_249	Proteobacteria	1.75443	0.515775	Peripheral species
ASV_395	Proteobacteria	-0.904313	0	Peripheral species
ASV_245	Verrucomicrobia	-0.817307	0	Peripheral species
ASV_743	Proteobacteria	-0.12233	0.561983	Peripheral species
ASV_2408	Acidobacteria	0.0580476	0	Peripheral species
ASV_438	Proteobacteria	1.18322	0	Peripheral species
ASV_548	Actinobacteria	-0.276227	0	Peripheral species
ASV_58	Actinobacteria	1.75443	0.37051	Peripheral species
ASV_237	Actinobacteria	1.19301	0	Peripheral species
ASV_672	Verrucomicrobia	1.28524	0	Peripheral species
ASV_495	Gemmatimonadetes	1.75443	0	Peripheral species
ASV_1691	Acidobacteria	-0.870714	0	Peripheral species
ASV_481	Proteobacteria	-0.278727	0	Peripheral species
ASV_170	Bacteroidetes	0.972446	0.359862	Peripheral species
ASV_425	Bacteroidetes	-0.278727	0	Peripheral species
ASV_190	Proteobacteria	-0.629462	0.56	Peripheral species
ASV_622	Gemmatimonadetes	-0.75	0	Peripheral species
ASV_371	Actinobacteria	-0.389554	0	Peripheral species
ASV_591	Proteobacteria	-0.304114	0	Peripheral species
ASV_568	Actinobacteria	-0.511289	0.46875	Peripheral species
ASV_195	Actinobacteria	1.91557	0.277778	Peripheral species
ASV_346	Gemmatimonadetes	0.0580476	0	Peripheral species
ASV_424	Proteobacteria	0.677222	0.518519	Peripheral species
ASV_96	Acidobacteria	-0.845154	0	Peripheral species
ASV_891	Proteobacteria	0.0340666	0	Peripheral species
ASV_46	Proteobacteria	-0.0243471	0.375	Peripheral species
ASV_55	Bacteroidetes	-0.59152	0	Peripheral species
ASV_86	Proteobacteria	0.0340666	0	Peripheral species
ASV_304	Proteobacteria	0.342682	0	Peripheral species
ASV_151	Proteobacteria	1.85934	0.277778	Peripheral species
ASV_584	Gemmatimonadetes	-0.169031	0	Peripheral species
ASV_160	Proteobacteria	-0.435123	0	Peripheral species
ASV_220	Gemmatimonadetes	1.12884	0.409972	Peripheral species
ASV_457	Actinobacteria	-0.389554	0.40625	Peripheral species
ASV_21	Proteobacteria	0	0	Peripheral species
ASV_576	Bacteroidetes	-0.511289	0	Peripheral species
ASV_146	Proteobacteria	1.44164	0.468809	Peripheral species
ASV_330	Actinobacteria	-0.747916	0	Peripheral species
ASV_368	Proteobacteria	0.792453	0	Peripheral species
ASV_2020	Proteobacteria	0.706066	0.277778	Peripheral species
ASV_617	Unassigned	0.81605	0	Peripheral species
ASV_335	Proteobacteria	1.28524	0.415	Peripheral species
ASV_306	Acidobacteria	-0.389554	0	Peripheral species
ASV_213	Thaumarchaeota	0.0580476	0	Peripheral species
ASV_725	Acidobacteria	-0.870714	0	Peripheral species
ASV_531	Chloroflexi	0.0841527	0	Peripheral species
ASV_417	Proteobacteria	0.722272	0	Peripheral species
ASV_111	Actinobacteria	-0.876496	0	Peripheral species
ASV_349	Chloroflexi	-0.561127	0	Peripheral species
ASV_578	Acidobacteria	0.722272	0	Peripheral species
ASV_1200	Proteobacteria	0.507093	0	Peripheral species
ASV_756	Proteobacteria	-0.435123	0	Peripheral species
ASV_53	Gemmatimonadetes	1.73205	0	Peripheral species
ASV_857	Bacteroidetes	-0.57735	0	Peripheral species
ASV_911	Gemmatimonadetes	-0.870714	0	Peripheral species
ASV_100	Proteobacteria	2.38002	0	Peripheral species
ASV_535	Proteobacteria	0.340859	0.545	Peripheral species
ASV_204	Bacteroidetes	-0.094251	0.244898	Peripheral species
ASV_319	Bacteroidetes	-0.278727	0	Peripheral species
ASV_360	Proteobacteria	0.619364	0.165289	Peripheral species
ASV_203	Thaumarchaeota	-0.561127	0	Peripheral species
ASV_159	Acidobacteria	0.0580476	0	Peripheral species
ASV_252	Acidobacteria	2.38002	0	Peripheral species
ASV_957	Proteobacteria	-0.278727	0	Peripheral species
ASV_1207	Acidobacteria	1.2964	0	Peripheral species
ASV_116	Proteobacteria	-0.272655	0	Peripheral species
ASV_376	Acidobacteria	-0.267818	0.554688	Peripheral species
ASV_554	Gemmatimonadetes	0.503256	0	Peripheral species
ASV_236	Proteobacteria	1.28524	0	Peripheral species
ASV_172	Proteobacteria	-0.998231	0.5	Peripheral species
ASV_883	Acidobacteria	-0.904313	0	Peripheral species
ASV_97	Actinobacteria	0.58433	0.124444	Peripheral species
ASV_729	Saccharibacteria	-0.25154	0	Peripheral species
ASV_1134	Bacteroidetes	-0.12233	0.54	Peripheral species
ASV_158	Proteobacteria	-0.272655	0.44898	Peripheral species
ASV_709	Proteobacteria	0.44096	0	Peripheral species
ASV_326	Actinobacteria	-0.75476	0	Peripheral species
ASV_2654	Proteobacteria	-0.904313	0	Peripheral species
ASV_219	Firmicutes	0.34686	0	Peripheral species
ASV_714	Proteobacteria	-0.451058	0	Peripheral species
ASV_922	Proteobacteria	-0.146083	0.197531	Peripheral species
ASV_655	Actinobacteria	0.827801	0	Peripheral species
ASV_62	Proteobacteria	0.619364	0.44898	Peripheral species
ASV_114	Proteobacteria	-0.998231	0	Peripheral species
ASV_1479	Acidobacteria	-0.633025	0.32	Peripheral species
ASV_925	Bacteroidetes	0.5	0	Peripheral species
ASV_992	Gemmatimonadetes	-0.511289	0.277778	Peripheral species
ASV_437	Gemmatimonadetes	0.0580476	0.32	Peripheral species
ASV_647	Bacteroidetes	-0.278543	0	Peripheral species
ASV_248	Actinobacteria	-0.146083	0	Peripheral species
ASV_654	Actinobacteria	0.340859	0	Peripheral species
ASV_722	Proteobacteria	0.503256	0.408163	Peripheral species
ASV_1019	Acidobacteria	-0.633025	0	Peripheral species
ASV_296	Proteobacteria	1.23546	0	Peripheral species
ASV_763	Verrucomicrobia	-0.583383	0	Peripheral species
ASV_1462	Acidobacteria	-1.00663	0	Peripheral species
ASV_1754	Chloroflexi	-0.25154	0.375	Peripheral species
ASV_25	Acidobacteria	-0.870714	0	Peripheral species
ASV_428	Acidobacteria	-0.435123	0.5	Peripheral species
ASV_656	Bacteroidetes	-0.0243471	0.18	Peripheral species
ASV_670	Proteobacteria	-0.278727	0	Peripheral species
ASV_133	Gemmatimonadetes	1.80169	0.299643	Peripheral species
ASV_787	Acidobacteria	-0.304114	0	Peripheral species
ASV_597	Actinobacteria	-0.629462	0.48	Peripheral species
ASV_793	Proteobacteria	0.0340666	0	Peripheral species
ASV_299	Actinobacteria	-0.904313	0	Peripheral species
ASV_391	Proteobacteria	-0.747916	0	Peripheral species
ASV_331	Proteobacteria	2.38002	0.312757	Peripheral species
ASV_521	Gemmatimonadetes	0.722272	0	Peripheral species
ASV_192	Proteobacteria	-0.817307	0	Peripheral species
ASV_411	Bacteroidetes	-0.276227	0	Peripheral species
ASV_1562	Bacteroidetes	-0.75476	0.56	Peripheral species
ASV_321	Proteobacteria	-0.389554	0	Peripheral species
ASV_1550	Proteobacteria	-0.747916	0.444444	Peripheral species
ASV_1979	Proteobacteria	-0.75476	0	Peripheral species
ASV_336	Acidobacteria	0.367635	0.53125	Peripheral species
ASV_286	Acidobacteria	-0.278727	0.408163	Peripheral species
ASV_389	Proteobacteria	0.0973884	0.408163	Peripheral species
ASV_1152	Proteobacteria	1	0	Peripheral species
ASV_422	Proteobacteria	-1	0	Peripheral species
ASV_527	Proteobacteria	-0.561127	0	Peripheral species
ASV_728	Actinobacteria	0.948131	0	Peripheral species
ASV_176	Proteobacteria	-0.107088	0	Peripheral species
ASV_662	Bacteroidetes	-0.57735	0	Peripheral species
ASV_637	Actinobacteria	-0.0243471	0	Peripheral species
ASV_718	Proteobacteria	-0.582317	0	Peripheral species
ASV_75	Proteobacteria	-0.583383	0	Peripheral species
ASV_1305	Gemmatimonadetes	-0.12233	0	Peripheral species
ASV_526	Actinobacteria	-0.435123	0	Peripheral species
ASV_445	Acidobacteria	-0.582317	0.444444	Peripheral species
ASV_649	Proteobacteria	0.972446	0	Peripheral species
ASV_329	Proteobacteria	0	0	Peripheral species
ASV_590	Bacteroidetes	0	0	Peripheral species
ASV_1053	Gemmatimonadetes	-0.12233	0.244898	Peripheral species
ASV_598	Proteobacteria	-0.12233	0.375	Peripheral species
ASV_277	Firmicutes	-0.435123	0	Peripheral species
ASV_588	Proteobacteria	0.209079	0	Peripheral species
ASV_636	Actinobacteria	-0.633025	0	Peripheral species
ASV_1322	Bacteroidetes	0.462595	0	Peripheral species
ASV_803	Nitrospirae	-0.59152	0	Peripheral species
ASV_275	Proteobacteria	-0.278727	0	Peripheral species
ASV_280	Actinobacteria	-0.267818	0	Peripheral species
ASV_1208	Actinobacteria	-0.094251	0.375	Peripheral species
ASV_1021	Bacteroidetes	-0.146083	0	Peripheral species
ASV_179	Actinobacteria	-0.747916	0	Peripheral species
ASV_499	Proteobacteria	-0.633025	0.32	Peripheral species
ASV_916	Proteobacteria	-0.582317	0	Peripheral species
ASV_629	Proteobacteria	-0.435123	0.32	Peripheral species
ASV_811	Chloroflexi	0.34686	0.18	Peripheral species
ASV_450	Actinobacteria	-0.583383	0	Peripheral species
ASV_241	Proteobacteria	-1.20702	0	Peripheral species
ASV_677	Chloroflexi	-0.107088	0.375	Peripheral species
ASV_1079	Proteobacteria	-0.817307	0	Peripheral species
ASV_862	Acidobacteria	0.706066	0	Peripheral species
ASV_800	Actinobacteria	-0.389554	0	Peripheral species
ASV_995	Chloroflexi	-0.0243471	0	Peripheral species
ASV_1122	Gemmatimonadetes	-0.633025	0	Peripheral species
ASV_504	Proteobacteria	-0.904313	0	Peripheral species
ASV_781	Proteobacteria	-0.59152	0.48	Peripheral species
ASV_2306	Proteobacteria	-0.59152	0	Peripheral species
ASV_429	Bacteroidetes	1	0	Peripheral species
ASV_688	Gemmatimonadetes	1.28524	0.117188	Peripheral species
ASV_206	Proteobacteria	-0.278727	0	Peripheral species
ASV_460	Gemmatimonadetes	0.44096	0.18	Peripheral species
ASV_467	Gemmatimonadetes	-0.278727	0	Peripheral species
ASV_14	Proteobacteria	-0.904313	0	Peripheral species
ASV_408	Proteobacteria	-0.59152	0	Peripheral species
ASV_950	Chloroflexi	-0.12233	0	Peripheral species
ASV_993	Proteobacteria	-0.904313	0	Peripheral species
ASV_863	Bacteroidetes	-0.747916	0.5	Peripheral species
ASV_303	Proteobacteria	0.81605	0	Peripheral species
ASV_542	Proteobacteria	-0.146083	0.473373	Peripheral species
ASV_1034	Proteobacteria	-0.904313	0	Peripheral species
ASV_287	Actinobacteria	-0.904313	0	Peripheral species
ASV_928	Firmicutes	-0.845154	0	Peripheral species
ASV_853	Proteobacteria	0.209079	0	Peripheral species
ASV_244	Actinobacteria	-0.904313	0	Peripheral species
ASV_378	Gemmatimonadetes	0.0298624	0	Peripheral species
ASV_1260	Bacteroidetes	-0.747916	0	Peripheral species
ASV_250	Proteobacteria	2.06722	0.0907029	Peripheral species
ASV_472	Proteobacteria	0.706066	0.277778	Peripheral species
ASV_739	Chloroflexi	-0.561127	0	Peripheral species
ASV_582	Bacteroidetes	-0.998231	0	Peripheral species
ASV_801	Actinobacteria	-0.561127	0.444444	Peripheral species
ASV_1068	Bacteroidetes	0.0841527	0.21875	Peripheral species
ASV_394	Chloroflexi	-0.561127	0	Peripheral species
ASV_643	Proteobacteria	-0.747916	0	Peripheral species
ASV_594	Actinobacteria	0.0973884	0	Peripheral species
ASV_652	Actinobacteria	0.0340666	0	Peripheral species
ASV_1392	Acidobacteria	0.0340666	0	Peripheral species
ASV_1777	Bacteroidetes	-0.12233	0.569444	Peripheral species
ASV_64	Actinobacteria	-0.583383	0	Peripheral species
ASV_301	Acidobacteria	0.659653	0.272189	Peripheral species
ASV_630	Actinobacteria	-0.389554	0.444444	Peripheral species
ASV_1353	Proteobacteria	-0.389554	0	Peripheral species
ASV_855	Proteobacteria	0.262556	0.197531	Peripheral species
ASV_1439	Acidobacteria	-0.304114	0	Peripheral species
ASV_410	Actinobacteria	-0.817307	0.5	Peripheral species
ASV_915	Actinobacteria	-0.904313	0	Peripheral species
ASV_267	Proteobacteria	-0.435123	0.489796	Peripheral species
ASV_867	Proteobacteria	-0.870714	0.5	Peripheral species
ASV_788	Bacteroidetes	-0.845154	0	Peripheral species
ASV_1648	Proteobacteria	0.335952	0	Peripheral species
ASV_1554	Actinobacteria	-0.561127	0	Peripheral species
ASV_968	Actinobacteria	-0.57735	0.5	Peripheral species
ASV_1063	Gemmatimonadetes	0.0841527	0.60355	Peripheral species
ASV_943	Gemmatimonadetes	-0.435123	0.32	Peripheral species
ASV_544	Proteobacteria	0.262556	0.52071	Peripheral species
ASV_682	Bacteroidetes	-0.561127	0	Peripheral species
ASV_1040	Proteobacteria	-0.146083	0	Peripheral species
ASV_1192	Gemmatimonadetes	-0.904313	0	Peripheral species
ASV_507	Acidobacteria	-0.278727	0	Peripheral species
ASV_842	Proteobacteria	-0.904313	0	Peripheral species
ASV_2418	Bacteroidetes	-0.582317	0	Peripheral species
ASV_271	Verrucomicrobia	-0.633025	0	Peripheral species
ASV_1081	Saccharibacteria	-0.904313	0	Peripheral species
ASV_343	Proteobacteria	-0.747916	0	Peripheral species
ASV_2145	Proteobacteria	0.0298624	0	Peripheral species
ASV_893	Proteobacteria	0.0973884	0	Peripheral species
ASV_771	Actinobacteria	-0.75476	0.375	Peripheral species
ASV_1771	Bacteroidetes	-0.904313	0	Peripheral species
ASV_221	Proteobacteria	0.190463	0.197531	Peripheral species
ASV_222	Proteobacteria	-0.807866	0.444444	Peripheral species
ASV_377	Actinobacteria	-0.435123	0	Peripheral species
ASV_430	Acidobacteria	0.44096	0.18	Peripheral species
ASV_790	Bacteroidetes	-0.389554	0	Peripheral species
ASV_1226	Acidobacteria	-0.59152	0	Peripheral species
ASV_2350	Acidobacteria	-0.25154	0	Peripheral species
ASV_1115	Proteobacteria	2	0	Peripheral species
ASV_370	Proteobacteria	-0.5	0	Peripheral species
ASV_744	Proteobacteria	-0.75476	0	Peripheral species
ASV_834	Acidobacteria	-0.807866	0	Peripheral species
ASV_115	Firmicutes	-0.747916	0.444444	Peripheral species
ASV_506	Proteobacteria	-1.00663	0.5	Peripheral species
ASV_1008	Actinobacteria	-0.870714	0	Peripheral species
ASV_1250	Saccharibacteria	-0.817307	0	Peripheral species
ASV_300	Chloroflexi	-0.276227	0	Peripheral species
ASV_1453	Gemmatimonadetes	0.677222	0	Peripheral species
ASV_613	Bacteroidetes	-0.986269	0	Peripheral species
ASV_858	Proteobacteria	0.792453	0.58	Peripheral species
ASV_1346	Proteobacteria	-0.904313	0	Peripheral species
ASV_1126	Proteobacteria	-0.5	0	Peripheral species
ASV_624	Bacteroidetes	0.0841527	0	Peripheral species
ASV_696	Actinobacteria	-0.511289	0.277778	Peripheral species
ASV_1989	Proteobacteria	0.948131	0	Peripheral species
ASV_1536	Proteobacteria	-0.25154	0.375	Peripheral species
ASV_1052	Proteobacteria	-0.870714	0	Peripheral species
ASV_1733	Proteobacteria	-0.904313	0	Peripheral species
ASV_230	Actinobacteria	0.707107	0.444444	Peripheral species
ASV_947	Proteobacteria	-0.845154	0	Peripheral species
ASV_1467	Bacteroidetes	-0.146083	0	Peripheral species
ASV_261	Actinobacteria	0.34686	0	Peripheral species
ASV_1767	Bacteroidetes	-0.582317	0	Peripheral species
ASV_289	Nitrospirae	-0.888406	0	Peripheral species
ASV_463	Acidobacteria	0	0	Peripheral species
ASV_363	Acidobacteria	0	0	Peripheral species
ASV_1543	Proteobacteria	0.0340666	0	Peripheral species
ASV_1047	Proteobacteria	0	0	Peripheral species
ASV_949	Actinobacteria	0.0340666	0	Peripheral species
ASV_1193	Gemmatimonadetes	-0.75476	0	Peripheral species
ASV_164	Proteobacteria	-0.304114	0	Peripheral species
ASV_859	Planctomycetes	-0.870714	0	Peripheral species
ASV_387	Actinobacteria	-0.747916	0	Peripheral species
ASV_447	Actinobacteria	-0.435123	0	Peripheral species
ASV_1359	Actinobacteria	-0.435123	0	Peripheral species
ASV_2133	Chloroflexi	-0.389554	0.40625	Peripheral species
ASV_1875	Actinobacteria	-0.876496	0	Peripheral species
ASV_308	Actinobacteria	-0.904313	0	Peripheral species
ASV_639	Proteobacteria	-0.747916	0	Peripheral species
ASV_1160	Proteobacteria	-0.59152	0	Peripheral species
ASV_1595	Bacteroidetes	-0.747916	0	Peripheral species
ASV_2320	Chloroflexi	-0.629462	0	Peripheral species
ASV_348	Proteobacteria	-0.747916	0	Peripheral species
ASV_290	Proteobacteria	-0.904313	0	Peripheral species
ASV_1216	Chloroflexi	-0.747916	0	Peripheral species
ASV_878	Bacteroidetes	-1.00663	0	Peripheral species
ASV_1795	Armatimonadetes	-0.435123	0.32	Peripheral species
ASV_1178	Proteobacteria	0.0340666	0	Peripheral species
ASV_1613	Acidobacteria	-0.747916	0	Peripheral species
ASV_2193	Bacteroidetes	-0.59152	0	Peripheral species
ASV_462	Proteobacteria	-0.870714	0	Peripheral species
ASV_493	Proteobacteria	-0.59152	0	Peripheral species
ASV_632	Proteobacteria	-0.629462	0.375	Peripheral species
ASV_673	Actinobacteria	-0.904313	0	Peripheral species
ASV_1049	Actinobacteria	-0.845154	0	Peripheral species
ASV_1472	Bacteroidetes	-0.57735	0.5	Peripheral species
ASV_186	Firmicutes	-0.451058	0	Peripheral species
ASV_263	Actinobacteria	-0.998231	0	Peripheral species
ASV_685	Proteobacteria	-1.00663	0	Peripheral species
ASV_705	Actinobacteria	-0.278727	0	Peripheral species
ASV_742	Proteobacteria	-0.267818	0	Peripheral species
ASV_1111	Actinobacteria	-0.435123	0	Peripheral species
ASV_2303	Proteobacteria	-0.278543	0	Peripheral species
ASV_1416	Proteobacteria	-0.807866	0.5	Peripheral species
ASV_798	Chloroflexi	-0.278727	0	Peripheral species
ASV_701	Proteobacteria	-0.904313	0	Peripheral species
ASV_919	Proteobacteria	-1.00663	0.5	Peripheral species
ASV_713	Chloroflexi	-0.276227	0	Peripheral species
ASV_2086	Bacteroidetes	-1.00663	0	Peripheral species
ASV_2026	Bacteroidetes	-0.5	0	Peripheral species
ASV_196	Actinobacteria	-0.904313	0	Peripheral species
ASV_294	Actinobacteria	-0.747916	0.444444	Peripheral species
ASV_646	Proteobacteria	-0.747916	0.444444	Peripheral species
ASV_604	Actinobacteria	-0.747916	0	Peripheral species
ASV_1130	Proteobacteria	-0.904313	0	Peripheral species
ASV_1232	Actinobacteria	-0.747916	0	Peripheral species
ASV_999	Proteobacteria	-0.904313	0	Peripheral species
ASV_1362	Actinobacteria	-0.998231	0.5	Peripheral species
ASV_1817	Actinobacteria	-0.747916	0	Peripheral species
ASV_197	Proteobacteria	0	0	Peripheral species
ASV_465	Proteobacteria	-0.511289	0.46875	Peripheral species
ASV_1482	Proteobacteria	0.0340666	0.21875	Peripheral species
ASV_1944	Planctomycetes	-0.276227	0.5	Peripheral species
ASV_70	Actinobacteria	-0.12233	0	Peripheral species
ASV_295	Actinobacteria	1.28524	0	Peripheral species
ASV_369	Actinobacteria	-0.276227	0	Peripheral species
ASV_382	Actinobacteria	-0.75476	0	Peripheral species
ASV_1625	Acidobacteria	-0.876496	0	Peripheral species
ASV_1088	Proteobacteria	0.81605	0.244898	Peripheral species
ASV_1264	Chloroflexi	0.262556	0.32	Peripheral species
ASV_1184	Proteobacteria	-0.817307	0	Peripheral species
ASV_1945	Proteobacteria	-0.511289	0	Peripheral species
ASV_1511	Actinobacteria	-0.747916	0	Peripheral species
ASV_1985	Saccharibacteria	-0.583383	0	Peripheral species
ASV_1673	Proteobacteria	-0.807866	0.5	Peripheral species
ASV_644	Actinobacteria	-0.59152	0.375	Peripheral species
ASV_1042	Actinobacteria	-0.633025	0	Peripheral species
ASV_843	Actinobacteria	-0.888406	0	Peripheral species
ASV_1005	Proteobacteria	-0.75476	0.48	Peripheral species
ASV_333	Bacteroidetes	-0.57735	0	Peripheral species
ASV_850	Proteobacteria	-0.511289	0.53125	Peripheral species
ASV_1119	Gemmatimonadetes	-0.870714	0	Peripheral species
ASV_810	Proteobacteria	-0.75	0	Peripheral species
ASV_1670	Acidobacteria	-0.998231	0	Peripheral species
ASV_1166	Firmicutes	-0.747916	0	Peripheral species
ASV_2335	Bacteroidetes	-0.742781	0.444444	Peripheral species
ASV_1228	Proteobacteria	-0.998231	0	Peripheral species
ASV_1555	Bacteroidetes	-0.998231	0	Peripheral species
ASV_948	Bacteroidetes	-0.278727	0.277778	Peripheral species
ASV_967	Proteobacteria	-0.876496	0	Peripheral species
ASV_1598	Gemmatimonadetes	0.0580476	0	Peripheral species
ASV_1762	Actinobacteria	-0.12233	0	Peripheral species
ASV_1513	Actinobacteria	-0.511289	0	Peripheral species
ASV_2422	Acidobacteria	-0.817307	0	Peripheral species
ASV_1717	Proteobacteria	-0.817307	0	Peripheral species
ASV_468	Actinobacteria	-0.583383	0	Peripheral species
ASV_1395	Bacteroidetes	-0.807866	0	Peripheral species
ASV_1391	Proteobacteria	-0.747916	0	Peripheral species
ASV_262	Thaumarchaeota	-0.870714	0	Peripheral species
ASV_1495	Acidobacteria	-0.146083	0.197531	Peripheral species
ASV_1477	Bacteroidetes	0.340859	0	Peripheral species
ASV_2785	Gemmatimonadetes	-0.582317	0	Peripheral species
ASV_1637	Proteobacteria	-0.904313	0	Peripheral species
ASV_415	Actinobacteria	-0.876496	0	Peripheral species
ASV_545	Bacteroidetes	-0.876496	0	Peripheral species
ASV_894	Acidobacteria	0.0973884	0	Peripheral species
ASV_2398	Proteobacteria	-0.267818	0	Peripheral species
ASV_264	Latescibacteria	-0.904313	0	Peripheral species
ASV_1464	Actinobacteria	-0.451058	0	Peripheral species
ASV_1872	Actinobacteria	-0.511289	0.5	Peripheral species
ASV_435	Actinobacteria	-0.986269	0	Peripheral species
ASV_1888	Chloroflexi	-0.904313	0	Peripheral species
ASV_1463	Actinobacteria	-0.998231	0	Peripheral species
ASV_2138	Bacteroidetes	-0.561127	0	Peripheral species
ASV_1731	Proteobacteria	0.185695	0	Peripheral species
ASV_2658	Gemmatimonadetes	-0.998231	0	Peripheral species
ASV_375	Acidobacteria	-0.556859	0.444444	Peripheral species
ASV_976	Proteobacteria	-0.888406	0	Peripheral species
ASV_1285	Gemmatimonadetes	-0.904313	0	Peripheral species
ASV_1335	Gemmatimonadetes	-0.870714	0.5	Peripheral species
ASV_2200	Actinobacteria	-0.75476	0	Peripheral species
ASV_1183	Chloroflexi	-0.583383	0	Peripheral species
ASV_683	Proteobacteria	-0.57735	0	Peripheral species
ASV_393	Proteobacteria	-0.747916	0	Peripheral species
ASV_994	Chloroflexi	-0.986269	0	Peripheral species
ASV_1204	Acidobacteria	-0.904313	0	Peripheral species
ASV_1406	Actinobacteria	-0.998231	0	Peripheral species
ASV_1170	Gemmatimonadetes	-0.75476	0.611111	Peripheral species
ASV_2234	Acidobacteria	-0.817307	0	Peripheral species
ASV_1337	Armatimonadetes	-0.904313	0	Peripheral species
ASV_1840	Bacteroidetes	-1.41421	0	Peripheral species
ASV_273	Bacteroidetes	0	0	Peripheral species
ASV_2421	Saccharibacteria	0	0	Peripheral species
ASV_658	Actinobacteria	-0.888406	0	Peripheral species
ASV_1060	Acidobacteria	-0.870714	0	Peripheral species
ASV_2511	Acidobacteria	-0.870714	0	Peripheral species
ASV_2644	Proteobacteria	-0.845154	0	Peripheral species
ASV_1668	Chloroflexi	-0.888406	0	Peripheral species
ASV_2068	Proteobacteria	-0.582317	0	Peripheral species
ASV_2533	Actinobacteria	-1.00663	0	Peripheral species
ASV_875	Proteobacteria	0	0	Peripheral species
ASV_557	Chloroflexi	0	0	Peripheral species
ASV_2030	Verrucomicrobia	-0.904313	0	Peripheral species
ASV_149	Proteobacteria	-0.807866	0	Peripheral species
ASV_340	Proteobacteria	-0.904313	0	Peripheral species
ASV_479	Actinobacteria	-0.75476	0	Peripheral species
ASV_631	Bacteroidetes	-1	0	Peripheral species
ASV_1095	Actinobacteria	-0.904313	0	Peripheral species
ASV_836	Proteobacteria	-0.998231	0	Peripheral species
ASV_1290	Armatimonadetes	-0.561127	0	Peripheral species
ASV_2756	Bacteroidetes	-0.742781	0	Peripheral species
ASV_2368	Gemmatimonadetes	-0.986269	0	Peripheral species
ASV_2337	Proteobacteria	-0.904313	0	Peripheral species
ASV_1048	Planctomycetes	-0.278727	0	Peripheral species
ASV_827	Actinobacteria	-0.876496	0	Peripheral species
ASV_2414	Bacteroidetes	-0.998231	0	Peripheral species
ASV_605	Gemmatimonadetes	-0.986269	0	Peripheral species
ASV_74	Proteobacteria	-0.998231	0	Peripheral species
ASV_1588	Acidobacteria	-0.59152	0	Peripheral species
ASV_140	Proteobacteria	-0.888406	0	Peripheral species
ASV_1765	Proteobacteria	-0.870714	0	Peripheral species
ASV_732	Proteobacteria	-0.389554	0	Peripheral species
ASV_819	Firmicutes	-0.904313	0	Peripheral species
ASV_840	Proteobacteria	-0.904313	0	Peripheral species
ASV_660	Proteobacteria	-0.986269	0	Peripheral species
ASV_2174	Actinobacteria	-0.807866	0	Peripheral species
ASV_2097	Chloroflexi	-0.904313	0	Peripheral species
ASV_477	Actinobacteria	-0.888406	0	Peripheral species
ASV_905	Proteobacteria	-0.876496	0	Peripheral species
ASV_669	Gemmatimonadetes	-0.904313	0	Peripheral species
ASV_2113	Bacteroidetes	-0.583383	0	Peripheral species
ASV_1943	Proteobacteria	-0.998231	0	Peripheral species
ASV_555	Proteobacteria	-0.747916	0	Peripheral species
ASV_2781	Firmicutes	-0.904313	0	Peripheral species
ASV_932	Acidobacteria	-0.561127	0	Peripheral species
ASV_821	Proteobacteria	-0.304114	0	Peripheral species
ASV_920	Actinobacteria	-0.904313	0	Peripheral species
ASV_1272	Gemmatimonadetes	-0.870714	0	Peripheral species
ASV_1430	Actinobacteria	-0.904313	0	Peripheral species
ASV_614	Actinobacteria	-1.41421	0	Peripheral species
ASV_1320	Proteobacteria	-0.904313	0	Peripheral species
ASV_1164	Proteobacteria	-0.5	0	Peripheral species
ASV_2039	Proteobacteria	-0.904313	0	Peripheral species
ASV_1508	Bacteroidetes	-0.904313	0	Peripheral species
ASV_2521	Chloroflexi	-0.904313	0	Peripheral species

## Sheet: Supplementary Table 7
Supplementary Table 7. Hub nodes properties of D group network
Id	Phylum	Zi	Pi	Network roles
ASV_42	Actinobacteria	2.36502	0.622837	Connector hubs
ASV_1626	Proteobacteria	2.12132	0.697531	Connector hubs
ASV_174	Gemmatimonadetes	1.49537	0.65374	Connector hubs
ASV_202	Gemmatimonadetes	-0.243926	0.64	Connector hubs
ASV_309	Actinobacteria	2.14761	0.630593	Connector hubs
ASV_394	Chloroflexi	0.625724	0.625	Connector hubs
ASV_310	Actinobacteria	-0.315042	0.64	Connector hubs
ASV_36	Proteobacteria	-0.0265137	0.631111	Connector hubs
ASV_2718	Acidobacteria	-0.666667	0.625	Connector hubs
ASV_436	Nitrospirae	-0.98387	0.625	Connector hubs
ASV_239	Actinobacteria	-0.461339	0.639053	Connector hubs
ASV_2645	Actinobacteria	-0.896164	0.666667	Connector hubs
ASV_338	Actinobacteria	0	0.625	Connector hubs
ASV_4	Actinobacteria	3.9961	0.292738	Module hubs
ASV_50	Chloroflexi	4.66167	0.0555102	Module hubs
ASV_85	Proteobacteria	2.66588	0.197686	Module hubs
ASV_25	Acidobacteria	2.58178	0.155727	Module hubs
ASV_6	Proteobacteria	2.8781	0	Module hubs
ASV_64	Actinobacteria	3.41373	0	Module hubs
ASV_112	Gemmatimonadetes	2.66588	0.108728	Module hubs
ASV_180	Bacteroidetes	2.59026	0.411387	Module hubs
ASV_183	Acidobacteria	2.66588	0.489043	Module hubs
ASV_196	Actinobacteria	3.45209	0.405612	Module hubs
ASV_93	Proteobacteria	3.17178	0.483471	Module hubs
ASV_23	Thaumarchaeota	2.51175	0.391111	Module hubs
ASV_136	Proteobacteria	2.79985	0.461538	Module hubs
ASV_317	Proteobacteria	2.73514	0	Module hubs
ASV_245	Verrucomicrobia	3.30938	0.375	Module hubs
ASV_611	Chloroflexi	2.59026	0.14497	Module hubs
ASV_230	Actinobacteria	2.73514	0	Module hubs
ASV_61	Proteobacteria	2.97044	0	Module hubs
ASV_1	Proteobacteria	0.501886	0.446746	Peripheral species
ASV_11	Proteobacteria	1.16745	0.582231	Peripheral species
ASV_22	Proteobacteria	0.418691	0.385633	Peripheral species
ASV_95	Actinobacteria	0.917864	0.303571	Peripheral species
ASV_27	Actinobacteria	2.06092	0.193762	Peripheral species
ASV_122	Actinobacteria	0.531685	0.408163	Peripheral species
ASV_9	Proteobacteria	-0.225733	0	Peripheral species
ASV_380	Actinobacteria	0.169104	0	Peripheral species
ASV_44	Bacteroidetes	0.917864	0.328181	Peripheral species
ASV_21	Proteobacteria	0.2523	0	Peripheral species
ASV_31	Bacteroidetes	2.41539	0.333718	Peripheral species
ASV_140	Proteobacteria	0.834669	0.595	Peripheral species
ASV_24	Gemmatimonadetes	1.30472	0.397383	Peripheral species
ASV_289	Nitrospirae	1.83406	0.492459	Peripheral species
ASV_8	Nitrospirae	-0.283292	0.408163	Peripheral species
ASV_3	Proteobacteria	1.16276	0	Peripheral species
ASV_89	Actinobacteria	-0.447214	0	Peripheral species
ASV_138	Actinobacteria	-0.163678	0.497778	Peripheral species
ASV_115	Firmicutes	1.08426	0.363281	Peripheral species
ASV_41	Proteobacteria	0.501886	0.253968	Peripheral species
ASV_94	Proteobacteria	0.169104	0.465	Peripheral species
ASV_135	Actinobacteria	0.834669	0.474609	Peripheral species
ASV_7	Proteobacteria	2.22677	0	Peripheral species
ASV_84	Nitrospirae	0.701685	0	Peripheral species
ASV_46	Proteobacteria	2.14761	0.117188	Peripheral species
ASV_77	Actinobacteria	0.408311	0.46	Peripheral species
ASV_48	Actinobacteria	-0.496461	0	Peripheral species
ASV_66	Proteobacteria	1.99941	0.0525931	Peripheral species
ASV_96	Acidobacteria	-0.829243	0	Peripheral species
ASV_141	Proteobacteria	0.751473	0.2784	Peripheral species
ASV_18	Acidobacteria	0.0859085	0.57845	Peripheral species
ASV_62	Proteobacteria	1.99941	0.185	Peripheral species
ASV_216	Actinobacteria	-0.128338	0	Peripheral species
ASV_75	Proteobacteria	0.395033	0	Peripheral species
ASV_106	Proteobacteria	2.18174	0.545	Peripheral species
ASV_67	Proteobacteria	-0.163678	0.277778	Peripheral species
ASV_156	Proteobacteria	-0.303239	0	Peripheral species
ASV_78	Proteobacteria	0.0758098	0	Peripheral species
ASV_29	Proteobacteria	1.97105	0	Peripheral species
ASV_127	Gemmatimonadetes	1.9853	0.48	Peripheral species
ASV_302	Actinobacteria	1.69941	0.495868	Peripheral species
ASV_5	Proteobacteria	0.193321	0	Peripheral species
ASV_569	Proteobacteria	1.21005	0	Peripheral species
ASV_120	Acidobacteria	0.2523	0.571006	Peripheral species
ASV_238	Bacteroidetes	-0.823405	0	Peripheral species
ASV_291	Nitrospirae	1.90968	0.04875	Peripheral species
ASV_91	Actinobacteria	-0.0804827	0.260355	Peripheral species
ASV_69	Actinobacteria	1.00106	0.285375	Peripheral species
ASV_539	Proteobacteria	0.2523	0.453686	Peripheral species
ASV_65	Proteobacteria	0.170427	0.110727	Peripheral species
ASV_97	Actinobacteria	-0.283292	0.165289	Peripheral species
ASV_987	Proteobacteria	1.50023	0.165289	Peripheral species
ASV_455	Proteobacteria	1.00224	0.128419	Peripheral species
ASV_144	Proteobacteria	0.626099	0	Peripheral species
ASV_352	Proteobacteria	0.333333	0.32	Peripheral species
ASV_418	Proteobacteria	2.3634	0.237426	Peripheral species
ASV_20	Proteobacteria	-0.315042	0.5	Peripheral species
ASV_26	Actinobacteria	2.22677	0	Peripheral species
ASV_35	Proteobacteria	1.71841	0	Peripheral species
ASV_55	Bacteroidetes	1.21005	0	Peripheral species
ASV_53	Gemmatimonadetes	1.99941	0	Peripheral species
ASV_449	Gemmatimonadetes	2.33333	0.34	Peripheral species
ASV_336	Acidobacteria	0.851004	0.540816	Peripheral species
ASV_58	Actinobacteria	1.69941	0.375	Peripheral species
ASV_324	Acidobacteria	0.0027129	0.536862	Peripheral species
ASV_28	Actinobacteria	0.626099	0	Peripheral species
ASV_444	Proteobacteria	2.0826	0	Peripheral species
ASV_80	Actinobacteria	1.21005	0.46875	Peripheral species
ASV_188	Proteobacteria	-0.0804827	0.152778	Peripheral species
ASV_99	Actinobacteria	-0.66139	0	Peripheral species
ASV_441	Actinobacteria	0.0894427	0	Peripheral species
ASV_232	Actinobacteria	-0.283292	0.542936	Peripheral species
ASV_354	Proteobacteria	1.21296	0	Peripheral species
ASV_51	Proteobacteria	1.21005	0	Peripheral species
ASV_260	Chloroflexi	1.00224	0.535084	Peripheral species
ASV_511	Acidobacteria	1.9853	0	Peripheral species
ASV_121	Acidobacteria	-0.662852	0.5	Peripheral species
ASV_102	Acidobacteria	2.1658	0.0499671	Peripheral species
ASV_318	Proteobacteria	0.833908	0	Peripheral species
ASV_299	Actinobacteria	0.169104	0.21875	Peripheral species
ASV_348	Proteobacteria	1.50023	0	Peripheral species
ASV_257	JL-ETNP-Z39	0.246046	0.193906	Peripheral species
ASV_114	Proteobacteria	1.97105	0	Peripheral species
ASV_493	Proteobacteria	0.246046	0.384298	Peripheral species
ASV_249	Proteobacteria	0.531685	0	Peripheral species
ASV_400	Proteobacteria	1.06055	0.444444	Peripheral species
ASV_12	Bacteroidetes	1.71841	0	Peripheral species
ASV_204	Bacteroidetes	0.193321	0	Peripheral species
ASV_123	Proteobacteria	-0.57735	0	Peripheral species
ASV_47	Chloroflexi	1.73205	0	Peripheral species
ASV_362	Proteobacteria	-0.57735	0	Peripheral species
ASV_219	Firmicutes	1.33384	0.433076	Peripheral species
ASV_514	Actinobacteria	0.0948068	0.458678	Peripheral species
ASV_105	Proteobacteria	1	0	Peripheral species
ASV_1086	Acidobacteria	1	0.444444	Peripheral species
ASV_248	Actinobacteria	0.843137	0.459184	Peripheral species
ASV_231	Proteobacteria	1.71841	0.5	Peripheral species
ASV_79	Actinobacteria	0.0894427	0.48	Peripheral species
ASV_214	Bacteroidetes	-0.225733	0	Peripheral species
ASV_1146	Acidobacteria	2.18174	0.46875	Peripheral species
ASV_98	Actinobacteria	1.25065	0	Peripheral species
ASV_145	Actinobacteria	1.27796	0.391111	Peripheral species
ASV_87	Proteobacteria	1.66177	0	Peripheral species
ASV_179	Actinobacteria	2.25144	0.244898	Peripheral species
ASV_263	Actinobacteria	2.1658	0.095	Peripheral species
ASV_191	Actinobacteria	1.69941	0.48	Peripheral species
ASV_178	Actinobacteria	-0.823405	0	Peripheral species
ASV_182	Proteobacteria	0	0	Peripheral species
ASV_508	Actinobacteria	0	0	Peripheral species
ASV_276	Actinobacteria	1.71279	0.476454	Peripheral species
ASV_267	Proteobacteria	0.0948068	0.615933	Peripheral species
ASV_306	Acidobacteria	2.06092	0.0464853	Peripheral species
ASV_117	Acidobacteria	0.751473	0.0867769	Peripheral species
ASV_937	Chloroflexi	0.585082	0	Peripheral species
ASV_772	Bacteroidetes	-0.829243	0	Peripheral species
ASV_273	Bacteroidetes	-0.128338	0	Peripheral species
ASV_159	Acidobacteria	0.335495	0	Peripheral species
ASV_269	Nitrospirae	1.99941	0.144642	Peripheral species
ASV_667	Bacteroidetes	0.193321	0	Peripheral species
ASV_1183	Chloroflexi	1.00106	0.451557	Peripheral species
ASV_16	Proteobacteria	0.851004	0.408163	Peripheral species
ASV_70	Actinobacteria	1.99941	0	Peripheral species
ASV_253	Proteobacteria	0.193321	0	Peripheral species
ASV_403	Actinobacteria	0.624145	0	Peripheral species
ASV_751	Actinobacteria	1.2291	0.244898	Peripheral species
ASV_86	Proteobacteria	0.626099	0	Peripheral species
ASV_234	Actinobacteria	-0.447214	0	Peripheral species
ASV_499	Proteobacteria	-0.413265	0.512397	Peripheral species
ASV_524	Actinobacteria	1.6072	0.316928	Peripheral species
ASV_15	Chloroflexi	0.335495	0.110727	Peripheral species
ASV_779	Armatimonadetes	-0.315042	0.444444	Peripheral species
ASV_477	Actinobacteria	-0.0564326	0.304688	Peripheral species
ASV_38	Actinobacteria	-0.73701	0	Peripheral species
ASV_775	Firmicutes	0.833908	0	Peripheral species
ASV_549	Proteobacteria	1.07786	0	Peripheral species
ASV_427	Gemmatimonadetes	0.624145	0	Peripheral species
ASV_192	Proteobacteria	0.501886	0.099723	Peripheral species
ASV_172	Proteobacteria	-0.696873	0	Peripheral species
ASV_370	Proteobacteria	0.775384	0.412109	Peripheral species
ASV_343	Proteobacteria	1.2291	0	Peripheral species
ASV_1249	Gemmatimonadetes	2.33219	0.231569	Peripheral species
ASV_730	Proteobacteria	0.701685	0.489796	Peripheral species
ASV_498	Actinobacteria	-1.16667	0	Peripheral species
ASV_525	Actinobacteria	0.333333	0	Peripheral species
ASV_965	Proteobacteria	-0.746047	0.48	Peripheral species
ASV_279	Proteobacteria	-0.823405	0.5	Peripheral species
ASV_280	Actinobacteria	0.625724	0.197531	Peripheral species
ASV_134	Proteobacteria	-0.243926	0.612245	Peripheral species
ASV_49	Actinobacteria	-0.0804827	0.152778	Peripheral species
ASV_285	Proteobacteria	-0.315042	0	Peripheral species
ASV_543	Proteobacteria	-0.458349	0.5	Peripheral species
ASV_480	Gemmatimonadetes	-0.579656	0	Peripheral species
ASV_160	Proteobacteria	-0.73701	0.32	Peripheral species
ASV_82	Proteobacteria	2	0	Peripheral species
ASV_189	Actinobacteria	1	0	Peripheral species
ASV_355	Gemmatimonadetes	0.0859085	0.579861	Peripheral species
ASV_616	Proteobacteria	0.594089	0	Peripheral species
ASV_1703	Acidobacteria	0.0191871	0.124444	Peripheral species
ASV_697	Gemmatimonadetes	-0.829243	0	Peripheral species
ASV_476	Proteobacteria	-0.98387	0	Peripheral species
ASV_161	Bacteroidetes	0.0894427	0	Peripheral species
ASV_646	Proteobacteria	0	0	Peripheral species
ASV_428	Acidobacteria	0	0	Peripheral species
ASV_304	Proteobacteria	-0.447214	0	Peripheral species
ASV_375	Acidobacteria	0.246046	0.255	Peripheral species
ASV_1109	Chloroflexi	1.2291	0.062435	Peripheral species
ASV_30	Proteobacteria	-0.98387	0	Peripheral species
ASV_185	Proteobacteria	1.00106	0.0768	Peripheral species
ASV_103	Acidobacteria	-0.413265	0	Peripheral species
ASV_307	Acidobacteria	0.843137	0	Peripheral species
ASV_157	Actinobacteria	1.49537	0	Peripheral species
ASV_146	Proteobacteria	1.33333	0	Peripheral species
ASV_363	Acidobacteria	0.395033	0	Peripheral species
ASV_372	Proteobacteria	-0.225733	0	Peripheral species
ASV_261	Actinobacteria	0.834669	0.0831758	Peripheral species
ASV_425	Bacteroidetes	0.861697	0.375	Peripheral species
ASV_390	Firmicutes	0.926624	0.426122	Peripheral species
ASV_443	Actinobacteria	1.71841	0	Peripheral species
ASV_1054	Proteobacteria	0.472905	0.226843	Peripheral species
ASV_902	Gemmatimonadetes	0.775384	0	Peripheral species
ASV_707	Acidobacteria	-0.434531	0.34	Peripheral species
ASV_982	Gemmatimonadetes	-0.678751	0	Peripheral species
ASV_607	Actinobacteria	-0.163678	0.165289	Peripheral species
ASV_108	Proteobacteria	-0.243926	0	Peripheral species
ASV_383	Proteobacteria	-0.678751	0	Peripheral species
ASV_320	Actinobacteria	0.594089	0	Peripheral species
ASV_918	Acidobacteria	-0.413265	0.345679	Peripheral species
ASV_252	Acidobacteria	-0.678751	0	Peripheral species
ASV_605	Gemmatimonadetes	-0.0564326	0.438272	Peripheral species
ASV_170	Bacteroidetes	-0.358911	0.402778	Peripheral species
ASV_588	Proteobacteria	-0.128338	0	Peripheral species
ASV_126	Actinobacteria	-0.788361	0	Peripheral species
ASV_1465	Acidobacteria	1.00224	0.128419	Peripheral species
ASV_1878	Chloroflexi	-0.283292	0.515556	Peripheral species
ASV_167	Proteobacteria	-0.458349	0	Peripheral species
ASV_337	Proteobacteria	-0.788361	0	Peripheral species
ASV_314	Chloroflexi	1.71841	0.375	Peripheral species
ASV_1029	Actinobacteria	1.49537	0.142012	Peripheral species
ASV_341	Actinobacteria	-0.510151	0.497041	Peripheral species
ASV_287	Actinobacteria	-0.746047	0.375	Peripheral species
ASV_468	Actinobacteria	-0.166667	0.48	Peripheral species
ASV_243	Actinobacteria	1.71279	0.231111	Peripheral species
ASV_164	Proteobacteria	0.193321	0	Peripheral species
ASV_295	Actinobacteria	-0.823405	0	Peripheral species
ASV_680	Actinobacteria	0.190899	0	Peripheral species
ASV_882	Proteobacteria	1.71841	0	Peripheral species
ASV_290	Proteobacteria	-0.315042	0	Peripheral species
ASV_34	Acidobacteria	-0.788361	0	Peripheral species
ASV_745	Bacteroidetes	-0.458349	0	Peripheral species
ASV_217	Bacteroidetes	-0.315042	0	Peripheral species
ASV_296	Proteobacteria	0.751473	0.0867769	Peripheral species
ASV_889	Proteobacteria	1.33333	0	Peripheral species
ASV_45	Actinobacteria	0.193321	0	Peripheral species
ASV_237	Actinobacteria	-0.461339	0	Peripheral species
ASV_1537	Armatimonadetes	-0.585771	0.244898	Peripheral species
ASV_633	Acidobacteria	0.624145	0.2176	Peripheral species
ASV_2198	Acidobacteria	1.07786	0	Peripheral species
ASV_277	Firmicutes	0.834669	0.0831758	Peripheral species
ASV_349	Chloroflexi	0.585082	0.526667	Peripheral species
ASV_308	Actinobacteria	0.851004	0.277778	Peripheral species
ASV_377	Actinobacteria	0	0	Peripheral species
ASV_148	Proteobacteria	0	0	Peripheral species
ASV_326	Actinobacteria	-0.746047	0.375	Peripheral species
ASV_573	Proteobacteria	0.201674	0.489796	Peripheral species
ASV_500	Proteobacteria	0.447214	0	Peripheral species
ASV_1320	Proteobacteria	1.78885	0	Peripheral species
ASV_606	Actinobacteria	1.27796	0.512346	Peripheral species
ASV_163	Proteobacteria	-0.246874	0.297521	Peripheral species
ASV_205	Proteobacteria	-0.746047	0.375	Peripheral species
ASV_587	Actinobacteria	-0.66139	0	Peripheral species
ASV_1914	Acidobacteria	1.9853	0.0918367	Peripheral species
ASV_259	Proteobacteria	1.50023	0.421178	Peripheral species
ASV_673	Actinobacteria	-0.73701	0.32	Peripheral species
ASV_903	Acidobacteria	-0.243926	0.48	Peripheral species
ASV_492	Proteobacteria	0.0859085	0.450617	Peripheral species
ASV_1038	Actinobacteria	-0.81263	0	Peripheral species
ASV_1082	Acidobacteria	0.699764	0	Peripheral species
ASV_128	Proteobacteria	-0.579656	0.277778	Peripheral species
ASV_572	Bacteroidetes	-0.823405	0	Peripheral species
ASV_622	Gemmatimonadetes	-0.894427	0	Peripheral species
ASV_329	Proteobacteria	-0.128338	0	Peripheral species
ASV_505	Actinobacteria	-0.888249	0.444444	Peripheral species
ASV_631	Bacteroidetes	-0.128338	0	Peripheral species
ASV_222	Proteobacteria	0.454859	0.408163	Peripheral species
ASV_327	Firmicutes	-0.0804827	0.336735	Peripheral species
ASV_201	Verrucomicrobia	-0.594089	0	Peripheral species
ASV_825	Bacteroidetes	-0.678751	0	Peripheral species
ASV_792	Acidobacteria	0.246046	0.434028	Peripheral species
ASV_986	Actinobacteria	0.408311	0	Peripheral species
ASV_190	Proteobacteria	-0.496461	0	Peripheral species
ASV_466	Proteobacteria	-0.963869	0	Peripheral species
ASV_286	Acidobacteria	-0.0804827	0	Peripheral species
ASV_143	Proteobacteria	0.833333	0	Peripheral species
ASV_854	Acidobacteria	-0.243926	0.61454	Peripheral species
ASV_1090	Actinobacteria	-0.458349	0.444444	Peripheral species
ASV_1278	Actinobacteria	-0.666667	0	Peripheral species
ASV_2111	Proteobacteria	-0.585771	0.40625	Peripheral species
ASV_1734	Acidobacteria	-0.132052	0.142012	Peripheral species
ASV_1730	Acidobacteria	-0.823405	0.5	Peripheral species
ASV_275	Proteobacteria	-0.823405	0	Peripheral species
ASV_313	Chloroflexi	-0.594089	0	Peripheral species
ASV_860	Actinobacteria	-0.434531	0.429752	Peripheral species
ASV_385	Proteobacteria	1.9302	0	Peripheral species
ASV_562	Chloroflexi	0.418691	0.476331	Peripheral species
ASV_640	Gemmatimonadetes	0	0	Peripheral species
ASV_332	Bacteroidetes	0	0	Peripheral species
ASV_415	Actinobacteria	-0.662852	0	Peripheral species
ASV_565	Proteobacteria	0.585082	0	Peripheral species
ASV_690	Actinobacteria	-0.81263	0.375	Peripheral species
ASV_917	Actinobacteria	1	0	Peripheral species
ASV_391	Proteobacteria	-1	0	Peripheral species
ASV_378	Gemmatimonadetes	-0.894427	0	Peripheral species
ASV_709	Proteobacteria	0.447214	0	Peripheral species
ASV_685	Proteobacteria	0.501886	0.099723	Peripheral species
ASV_1062	Actinobacteria	-0.447214	0	Peripheral species
ASV_129	Acidobacteria	-0.447214	0.444444	Peripheral species
ASV_1210	Nitrospirae	0.834669	0.15625	Peripheral species
ASV_833	Unassigned	-0.666667	0	Peripheral species
ASV_826	Proteobacteria	0.0894427	0	Peripheral species
ASV_1563	Chloroflexi	1.15348	0	Peripheral species
ASV_187	Gemmatimonadetes	-0.128338	0	Peripheral species
ASV_502	Actinobacteria	0.2523	0	Peripheral species
ASV_496	Actinobacteria	-0.788361	0	Peripheral species
ASV_1443	Chloroflexi	-0.888249	0.444444	Peripheral species
ASV_1991	Actinobacteria	0.2523	0.277778	Peripheral species
ASV_32	Thaumarchaeota	0.0859085	0	Peripheral species
ASV_83	Proteobacteria	0.482451	0	Peripheral species
ASV_315	Acidobacteria	-0.579656	0.408163	Peripheral species
ASV_759	Proteobacteria	0	0	Peripheral species
ASV_644	Actinobacteria	0.501886	0.244898	Peripheral species
ASV_805	Chloroflexi	-0.207672	0.152778	Peripheral species
ASV_1736	Chloroflexi	0.0191871	0	Peripheral species
ASV_1092	Actinobacteria	0.833333	0	Peripheral species
ASV_470	Acidobacteria	0.531685	0	Peripheral species
ASV_529	Actinobacteria	0.190899	0	Peripheral species
ASV_814	Actinobacteria	-1	0	Peripheral species
ASV_551	Proteobacteria	0.169104	0	Peripheral species
ASV_866	Firmicutes	-0.678751	0.444444	Peripheral species
ASV_923	Proteobacteria	0	0	Peripheral species
ASV_778	Bacteroidetes	-0.128338	0.5	Peripheral species
ASV_369	Actinobacteria	1.00106	0	Peripheral species
ASV_819	Firmicutes	0.201674	0.444444	Peripheral species
ASV_1379	Chloroflexi	-0.912439	0	Peripheral species
ASV_873	Actinobacteria	-0.678751	0	Peripheral species
ASV_175	Proteobacteria	-0.746047	0	Peripheral species
ASV_1918	Chloroflexi	-0.458349	0	Peripheral species
ASV_1605	Verrucomicrobia	0.701685	0	Peripheral species
ASV_1517	Proteobacteria	0.418691	0	Peripheral species
ASV_900	Actinobacteria	-0.461339	0.375	Peripheral species
ASV_73	Proteobacteria	0.0859085	0	Peripheral species
ASV_579	Chloroflexi	0.775384	0	Peripheral species
ASV_1315	Chloroflexi	-0.330069	0.52071	Peripheral species
ASV_1761	Actinobacteria	-0.225733	0	Peripheral species
ASV_702	Acidobacteria	-0.846499	0	Peripheral species
ASV_1754	Chloroflexi	0.624145	0	Peripheral species
ASV_613	Bacteroidetes	-0.829243	0	Peripheral species
ASV_531	Chloroflexi	0	0	Peripheral species
ASV_2150	Proteobacteria	0	0	Peripheral species
ASV_2541	Chloroflexi	-0.746047	0.375	Peripheral species
ASV_297	Actinobacteria	-0.447214	0.5	Peripheral species
ASV_2408	Acidobacteria	-1	0	Peripheral species
ASV_457	Actinobacteria	-0.823405	0	Peripheral species
ASV_931	Proteobacteria	-0.662852	0.489796	Peripheral species
ASV_1459	Actinobacteria	-0.315042	0.444444	Peripheral species
ASV_780	Acidobacteria	1.33384	0	Peripheral species
ASV_1646	Proteobacteria	-0.662852	0	Peripheral species
ASV_57	Proteobacteria	-0.896164	0	Peripheral species
ASV_281	Proteobacteria	-0.823405	0	Peripheral species
ASV_893	Proteobacteria	-0.666667	0	Peripheral species
ASV_869	Planctomycetes	-0.662852	0	Peripheral species
ASV_1959	Acidobacteria	1.08426	0.322581	Peripheral species
ASV_1399	Proteobacteria	-0.912439	0	Peripheral species
ASV_1248	Actinobacteria	-0.66139	0.408163	Peripheral species
ASV_1768	Chloroflexi	0.472905	0	Peripheral species
ASV_1368	Acidobacteria	-0.81263	0	Peripheral species
ASV_408	Proteobacteria	0	0	Peripheral species
ASV_862	Acidobacteria	0.169104	0.345679	Peripheral species
ASV_2471	Acidobacteria	-0.510151	0	Peripheral species
ASV_1196	Proteobacteria	-0.829243	0	Peripheral species
ASV_240	Chloroflexi	-0.246874	0	Peripheral species
ASV_450	Actinobacteria	-0.888249	0	Peripheral species
ASV_520	Actinobacteria	0.0758098	0	Peripheral species
ASV_627	Proteobacteria	-0.823405	0	Peripheral species
ASV_1317	Proteobacteria	0.169104	0.226562	Peripheral species
ASV_1533	Actinobacteria	-0.510151	0.46	Peripheral species
ASV_1701	Bacteroidetes	-0.696873	0	Peripheral species
ASV_658	Actinobacteria	-0.461339	0	Peripheral species
ASV_137	Acidobacteria	-0.98387	0	Peripheral species
ASV_474	Proteobacteria	-0.496461	0	Peripheral species
ASV_710	Actinobacteria	-0.0265137	0.408163	Peripheral species
ASV_323	Proteobacteria	0	0	Peripheral species
ASV_639	Proteobacteria	0	0	Peripheral species
ASV_1739	Acidobacteria	-0.585771	0	Peripheral species
ASV_1286	Acidobacteria	-0.66139	0.277778	Peripheral species
ASV_76	Bacteroidetes	-0.447214	0.444444	Peripheral species
ASV_1487	Acidobacteria	-0.166667	0.375	Peripheral species
ASV_251	Bacteroidetes	-0.823405	0	Peripheral species
ASV_399	Proteobacteria	1.07786	0.126667	Peripheral species
ASV_1888	Chloroflexi	0.843137	0.18	Peripheral species
ASV_2702	Proteobacteria	0.0859085	0.132653	Peripheral species
ASV_557	Chloroflexi	-0.73701	0.32	Peripheral species
ASV_841	Verrucomicrobia	-0.447214	0.444444	Peripheral species
ASV_556	Actinobacteria	-0.0564326	0.401235	Peripheral species
ASV_844	Proteobacteria	-0.128338	0.5	Peripheral species
ASV_1629	Proteobacteria	-0.678751	0	Peripheral species
ASV_109	Bacteroidetes	-0.107211	0.444444	Peripheral species
ASV_255	Bacteroidetes	-0.315042	0	Peripheral species
ASV_740	Actinobacteria	0.625724	0.551111	Peripheral species
ASV_887	Actinobacteria	-0.696873	0	Peripheral species
ASV_1486	Verrucomicrobia	-0.461339	0.48	Peripheral species
ASV_1708	Acidobacteria	-0.888249	0	Peripheral species
ASV_209	Proteobacteria	-1.06134	0	Peripheral species
ASV_176	Proteobacteria	-0.682288	0	Peripheral species
ASV_694	Chloroflexi	-0.163678	0.605	Peripheral species
ASV_350	Actinobacteria	-0.662852	0	Peripheral species
ASV_802	Actinobacteria	-0.163678	0	Peripheral species
ASV_1189	Acidobacteria	-0.413265	0.591716	Peripheral species
ASV_678	Actinobacteria	0.0859085	0.231111	Peripheral species
ASV_1365	Acidobacteria	-0.283292	0	Peripheral species
ASV_558	Proteobacteria	-0.823405	0	Peripheral species
ASV_1284	Proteobacteria	-0.896164	0	Peripheral species
ASV_1329	Proteobacteria	-0.315042	0	Peripheral species
ASV_890	Nitrospirae	-0.510151	0	Peripheral species
ASV_820	Proteobacteria	-0.283292	0	Peripheral species
ASV_1033	Actinobacteria	-0.315042	0.5	Peripheral species
ASV_589	Proteobacteria	0.170427	0.110727	Peripheral species
ASV_574	Proteobacteria	-0.315042	0	Peripheral species
ASV_1024	Chloroflexi	-0.662852	0	Peripheral species
ASV_1532	Gemmatimonadetes	-0.662852	0.32	Peripheral species
ASV_360	Proteobacteria	0.190899	0	Peripheral species
ASV_2638	Acidobacteria	-0.330069	0	Peripheral species
ASV_510	Proteobacteria	-0.963869	0	Peripheral species
ASV_2311	Actinobacteria	-0.225733	0	Peripheral species
ASV_184	Proteobacteria	-0.662852	0	Peripheral species
ASV_935	Proteobacteria	-0.315042	0	Peripheral species
ASV_1127	Actinobacteria	-0.315042	0	Peripheral species
ASV_1094	Actinobacteria	-0.458349	0	Peripheral species
ASV_2156	Acidobacteria	-0.496461	0.244898	Peripheral species
ASV_2114	Acidobacteria	-0.496461	0.244898	Peripheral species
ASV_81	Proteobacteria	-0.662852	0	Peripheral species
ASV_604	Actinobacteria	-0.207672	0	Peripheral species
ASV_744	Proteobacteria	-0.98387	0	Peripheral species
ASV_851	Actinobacteria	-0.447214	0	Peripheral species
ASV_1350	Actinobacteria	-0.413265	0	Peripheral species
ASV_1441	Bacteroidetes	-0.829243	0	Peripheral species
ASV_124	Proteobacteria	-0.823405	0	Peripheral species
ASV_396	Actinobacteria	-0.888249	0	Peripheral species
ASV_872	Nitrospirae	-0.246874	0.297521	Peripheral species
ASV_2042	Proteobacteria	-0.707107	0.5	Peripheral species
ASV_1705	Actinobacteria	-0.707107	0	Peripheral species
ASV_880	Proteobacteria	-0.315042	0	Peripheral species
ASV_1076	Unassigned	-0.788361	0	Peripheral species
ASV_2363	Acidobacteria	-0.896164	0	Peripheral species
ASV_2599	Armatimonadetes	-0.678751	0.5	Peripheral species
ASV_72	Proteobacteria	0.668278	0.0907029	Peripheral species
ASV_215	Proteobacteria	-0.823405	0	Peripheral species
ASV_274	Proteobacteria	-0.896164	0	Peripheral species
ASV_898	Acidobacteria	0.418691	0	Peripheral species
ASV_1173	Firmicutes	-0.579656	0.277778	Peripheral species
ASV_1070	Actinobacteria	-0.912439	0	Peripheral species
ASV_199	Proteobacteria	0.190899	0	Peripheral species
ASV_1385	Chloroflexi	0.190899	0	Peripheral species
ASV_786	Bacteroidetes	0.333333	0.32	Peripheral species
ASV_1222	Firmicutes	0.833908	0	Peripheral species
ASV_1168	Proteobacteria	-0.358911	0	Peripheral species
ASV_294	Actinobacteria	-0.510151	0.21875	Peripheral species
ASV_421	Proteobacteria	-0.81263	0.48	Peripheral species
ASV_578	Acidobacteria	-0.330069	0.34	Peripheral species
ASV_1311	Chloroflexi	-0.829243	0.444444	Peripheral species
ASV_2790	Acidobacteria	-0.829243	0	Peripheral species
ASV_311	Verrucomicrobia	-0.746047	0.375	Peripheral species
ASV_563	Proteobacteria	-0.0265137	0	Peripheral species
ASV_959	Acidobacteria	-0.283292	0	Peripheral species
ASV_1835	Proteobacteria	-0.163678	0.277778	Peripheral species
ASV_359	Actinobacteria	-0.823405	0	Peripheral species
ASV_1066	Actinobacteria	-0.413265	0.48	Peripheral species
ASV_1015	Firmicutes	-0.662852	0	Peripheral species
ASV_1593	Bacteroidetes	0.626099	0.444444	Peripheral species
ASV_1369	Proteobacteria	-0.963869	0	Peripheral species
ASV_1564	Bacteroidetes	-1.16667	0	Peripheral species
ASV_1584	Chloroflexi	0.169104	0.5	Peripheral species
ASV_2147	Actinobacteria	-0.662852	0	Peripheral species
ASV_973	Proteobacteria	-0.461339	0.611111	Peripheral species
ASV_2237	Proteobacteria	-0.912439	0	Peripheral species
ASV_2157	Gemmatimonadetes	-0.678751	0	Peripheral species
ASV_1815	Actinobacteria	-1.16667	0	Peripheral species
ASV_560	Actinobacteria	-0.823405	0	Peripheral species
ASV_951	Acidobacteria	0.193321	0	Peripheral species
ASV_610	Proteobacteria	-0.662852	0	Peripheral species
ASV_345	Gemmatimonadetes	0	0	Peripheral species
ASV_1036	Actinobacteria	0	0	Peripheral species
ASV_2783	Acidobacteria	-1	0.5	Peripheral species
ASV_1120	Actinobacteria	-0.912439	0	Peripheral species
ASV_591	Proteobacteria	-0.963869	0	Peripheral species
ASV_1307	Proteobacteria	-0.823405	0	Peripheral species
ASV_1750	Chloroflexi	0.0027129	0	Peripheral species
ASV_158	Proteobacteria	-0.594089	0	Peripheral species
ASV_577	Actinobacteria	0	0	Peripheral species
ASV_1237	Verrucomicrobia	-0.896164	0	Peripheral species
ASV_757	Proteobacteria	-0.330069	0.444444	Peripheral species
ASV_1529	Actinobacteria	-0.912439	0	Peripheral species
ASV_972	Actinobacteria	-0.81263	0	Peripheral species
ASV_874	Proteobacteria	-0.413265	0.21875	Peripheral species
ASV_2723	Actinobacteria	-1.06134	0	Peripheral species
ASV_2410	Proteobacteria	-0.461339	0.375	Peripheral species
ASV_221	Proteobacteria	-0.66139	0.277778	Peripheral species
ASV_376	Acidobacteria	-0.662852	0.32	Peripheral species
ASV_130	Proteobacteria	-0.823405	0	Peripheral species
ASV_1194	Proteobacteria	0.193321	0	Peripheral species
ASV_1087	Proteobacteria	-0.678751	0	Peripheral species
ASV_1007	Actinobacteria	-1.06134	0	Peripheral species
ASV_984	Actinobacteria	-0.81263	0.56	Peripheral species
ASV_1514	Gemmatimonadetes	-0.434531	0	Peripheral species
ASV_2529	Chloroflexi	-0.283292	0	Peripheral species
ASV_236	Proteobacteria	-0.888249	0.5	Peripheral species
ASV_991	Actinobacteria	-0.788361	0	Peripheral species
ASV_1607	Chloroflexi	-0.746047	0	Peripheral species
ASV_938	Actinobacteria	-0.315042	0.5	Peripheral species
ASV_1624	Acidobacteria	-0.678751	0.444444	Peripheral species
ASV_2532	Nitrospirae	-0.963869	0	Peripheral species
ASV_68	Proteobacteria	0	0	Peripheral species
ASV_389	Proteobacteria	0	0	Peripheral species
ASV_2089	Actinobacteria	-0.662852	0	Peripheral species
ASV_1978	Chloroflexi	-0.243926	0.489796	Peripheral species
ASV_303	Proteobacteria	-0.829243	0	Peripheral species
ASV_746	Actinobacteria	-0.678751	0	Peripheral species
ASV_1432	Proteobacteria	-0.458349	0.444444	Peripheral species
ASV_1139	Proteobacteria	-0.594089	0	Peripheral species
ASV_1635	Proteobacteria	-0.358911	0.18	Peripheral species
ASV_725	Acidobacteria	-0.888249	0	Peripheral species
ASV_630	Actinobacteria	-0.823405	0	Peripheral species
ASV_1047	Proteobacteria	-0.823405	0	Peripheral species
ASV_1121	Proteobacteria	0.626099	0	Peripheral species
ASV_1825	Actinobacteria	-0.98387	0	Peripheral species
ASV_1873	Acidobacteria	-0.57735	0	Peripheral species
ASV_1765	Proteobacteria	-0.662852	0.32	Peripheral species
ASV_1589	Actinobacteria	-0.315042	0	Peripheral species
ASV_2555	Planctomycetes	0.169104	0.124444	Peripheral species
ASV_1927	Chloroflexi	-0.678751	0.611111	Peripheral species
ASV_2061	Chloroflexi	-0.963869	0	Peripheral species
ASV_1877	Proteobacteria	-0.888249	0	Peripheral species
ASV_149	Proteobacteria	-0.330069	0	Peripheral species
ASV_409	Nitrospirae	-0.579656	0.277778	Peripheral species
ASV_2073	Actinobacteria	-0.682288	0	Peripheral species
ASV_233	Gemmatimonadetes	-0.98387	0	Peripheral species
ASV_552	Proteobacteria	-0.963869	0	Peripheral species
ASV_382	Actinobacteria	-0.823405	0	Peripheral species
ASV_507	Acidobacteria	-0.896164	0	Peripheral species
ASV_2494	Actinobacteria	-0.594089	0	Peripheral species
ASV_2655	Proteobacteria	-0.594089	0	Peripheral species
ASV_490	Proteobacteria	-0.912439	0	Peripheral species
ASV_1353	Proteobacteria	-0.98387	0	Peripheral species
ASV_1067	Chloroflexi	-0.98387	0	Peripheral species
ASV_601	Acidobacteria	-0.461339	0.56	Peripheral species
ASV_950	Chloroflexi	-0.662852	0	Peripheral species
ASV_676	Actinobacteria	-0.243926	0.444444	Peripheral species
ASV_1463	Actinobacteria	-0.963869	0	Peripheral species
ASV_1267	Actinobacteria	-0.315042	0	Peripheral species
ASV_1622	Actinobacteria	0	0.444444	Peripheral species
ASV_2315	Chloroflexi	-0.0564326	0	Peripheral species
ASV_181	Bacteroidetes	-0.823405	0	Peripheral species
ASV_567	Proteobacteria	-0.461339	0	Peripheral species
ASV_855	Proteobacteria	-0.81263	0	Peripheral species
ASV_2705	Chloroflexi	-0.888249	0	Peripheral species
ASV_894	Acidobacteria	-0.912439	0	Peripheral species
ASV_1448	Nitrospirae	-0.912439	0	Peripheral species
ASV_1328	Gemmatimonadetes	-0.888249	0.444444	Peripheral species
ASV_1488	Actinobacteria	-0.461339	0	Peripheral species
ASV_1508	Bacteroidetes	-0.894427	0	Peripheral species
ASV_1976	Actinobacteria	-0.823405	0	Peripheral species
ASV_1837	Actinobacteria	-0.594089	0	Peripheral species
ASV_599	Proteobacteria	-0.107211	0	Peripheral species
ASV_1199	Actinobacteria	-0.823405	0.5	Peripheral species
ASV_485	Proteobacteria	-0.0804827	0	Peripheral species
ASV_512	Proteobacteria	-0.888249	0	Peripheral species
ASV_1378	Acidobacteria	-0.912439	0	Peripheral species
ASV_1587	Acidobacteria	-0.461339	0	Peripheral species
ASV_897	Bacteroidetes	-0.823405	0	Peripheral species
ASV_749	Proteobacteria	-0.315042	0.444444	Peripheral species
ASV_1456	Chloroflexi	1.16276	0.277778	Peripheral species
ASV_1575	Proteobacteria	-0.963869	0	Peripheral species
ASV_1546	Actinobacteria	-0.788361	0	Peripheral species
ASV_1805	Chloroflexi	-0.98387	0	Peripheral species
ASV_1845	Gemmatimonadetes	0.0191871	0	Peripheral species
ASV_223	Proteobacteria	-0.434531	0	Peripheral species
ASV_957	Proteobacteria	-0.823405	0	Peripheral species
ASV_1098	Acidobacteria	-0.678751	0	Peripheral species
ASV_905	Proteobacteria	0.454859	0	Peripheral species
ASV_1658	Actinobacteria	-0.678751	0.5	Peripheral species
ASV_1813	Proteobacteria	-0.81263	0	Peripheral species
ASV_2415	Chloroflexi	-0.447214	0.444444	Peripheral species
ASV_142	Thaumarchaeota	-0.510151	0.21875	Peripheral species
ASV_506	Proteobacteria	-0.912439	0	Peripheral species
ASV_995	Chloroflexi	-0.912439	0	Peripheral species
ASV_1232	Actinobacteria	-0.912439	0	Peripheral species
ASV_1128	Actinobacteria	-1.06134	0	Peripheral species
ASV_1900	Proteobacteria	-0.746047	0.375	Peripheral species
ASV_2192	Chloroflexi	-0.682288	0	Peripheral species
ASV_2364	Unassigned	-0.896164	0	Peripheral species
ASV_2202	Actinobacteria	-0.823405	0.444444	Peripheral species
ASV_2024	Gemmatimonadetes	-0.896164	0	Peripheral species
ASV_116	Proteobacteria	-0.912439	0	Peripheral species
ASV_729	Saccharibacteria	-0.896164	0	Peripheral species
ASV_835	Armatimonadetes	-0.846499	0	Peripheral species
ASV_2052	Acidobacteria	-0.896164	0	Peripheral species
ASV_2593	Actinobacteria	-0.707107	0.5	Peripheral species
ASV_831	Proteobacteria	-0.896164	0	Peripheral species
ASV_734	Proteobacteria	-0.81263	0	Peripheral species
ASV_1553	Acidobacteria	-0.963869	0	Peripheral species
ASV_1187	Nitrospirae	-0.73701	0.32	Peripheral species
ASV_1394	Proteobacteria	-0.829243	0	Peripheral species
ASV_2249	Acidobacteria	-0.912439	0	Peripheral species
ASV_155	Gemmatimonadetes	-0.788361	0	Peripheral species
ASV_473	Proteobacteria	-0.823405	0	Peripheral species
ASV_939	Actinobacteria	0	0	Peripheral species
ASV_675	Proteobacteria	0	0	Peripheral species
ASV_1219	Armatimonadetes	-0.912439	0	Peripheral species
ASV_1951	Firmicutes	-0.73701	0.489796	Peripheral species
ASV_1334	Actinobacteria	-0.662852	0	Peripheral species
ASV_1422	Actinobacteria	-0.73701	0.5	Peripheral species
ASV_334	Bacteroidetes	-0.912439	0	Peripheral species
ASV_486	Actinobacteria	-0.461339	0	Peripheral species
ASV_1208	Actinobacteria	-0.788361	0	Peripheral species
ASV_1536	Proteobacteria	-0.746047	0	Peripheral species
ASV_2530	Chloroflexi	-0.896164	0	Peripheral species
ASV_1913	Proteobacteria	-0.510151	0	Peripheral species
ASV_227	Proteobacteria	-0.243926	0	Peripheral species
ASV_575	Proteobacteria	-0.696873	0	Peripheral species
ASV_608	Gemmatimonadetes	-0.579656	0.277778	Peripheral species
ASV_1700	Proteobacteria	-1	0	Peripheral species
ASV_1401	Proteobacteria	-0.846499	0	Peripheral species
ASV_2486	Proteobacteria	-1.06134	0	Peripheral species
ASV_603	Proteobacteria	-1.06134	0	Peripheral species
ASV_1306	Actinobacteria	-0.746047	0	Peripheral species
ASV_2475	Proteobacteria	-1	0	Peripheral species
ASV_650	Proteobacteria	-0.963869	0	Peripheral species
ASV_1392	Acidobacteria	-0.788361	0	Peripheral species
ASV_1802	Actinobacteria	-0.912439	0	Peripheral species
ASV_2159	Chloroflexi	-0.81263	0.48	Peripheral species
ASV_1081	Saccharibacteria	1	0	Peripheral species
ASV_147	Proteobacteria	-1	0	Peripheral species
ASV_1548	Proteobacteria	-0.912439	0	Peripheral species
ASV_1982	Proteobacteria	-0.696873	0	Peripheral species
ASV_1706	Nitrospirae	-0.73701	0	Peripheral species
ASV_2468	Proteobacteria	-0.963869	0	Peripheral species
ASV_301	Acidobacteria	-0.788361	0	Peripheral species
ASV_994	Chloroflexi	-0.662852	0	Peripheral species
ASV_2469	Chloroflexi	0.0894427	0	Peripheral species
ASV_515	Acidobacteria	-0.81263	0	Peripheral species
ASV_669	Gemmatimonadetes	-0.896164	0.5	Peripheral species
ASV_312	Firmicutes	-1.16667	0	Peripheral species
ASV_581	Proteobacteria	-0.963869	0	Peripheral species
ASV_1453	Gemmatimonadetes	-0.585771	0	Peripheral species
ASV_1941	Actinobacteria	-0.912439	0	Peripheral species
ASV_800	Actinobacteria	-0.829243	0	Peripheral species
ASV_1165	Gemmatimonadetes	-0.73701	0.32	Peripheral species
ASV_679	Actinobacteria	-0.963869	0	Peripheral species
ASV_1383	Proteobacteria	-0.829243	0	Peripheral species
ASV_1779	Actinobacteria	-0.896164	0.5	Peripheral species
ASV_648	Actinobacteria	-0.678751	0	Peripheral species
ASV_1968	Bacteroidetes	-0.912439	0	Peripheral species
ASV_1310	Chlorobi	-0.912439	0	Peripheral species
ASV_2005	Actinobacteria	-0.912439	0	Peripheral species
ASV_2361	Actinobacteria	-0.678751	0	Peripheral species
ASV_2394	Actinobacteria	-0.963869	0.5	Peripheral species
ASV_2330	Firmicutes	-0.829243	0	Peripheral species
ASV_2003	Proteobacteria	0	0	Peripheral species
ASV_961	Bacteroidetes	-0.912439	0	Peripheral species
ASV_1950	Acidobacteria	-0.829243	0	Peripheral species
ASV_412	Proteobacteria	-0.912439	0	Peripheral species
ASV_465	Proteobacteria	-0.912439	0	Peripheral species
ASV_1362	Actinobacteria	-0.579656	0	Peripheral species
ASV_2015	Proteobacteria	-0.696873	0	Peripheral species
ASV_1135	Proteobacteria	-0.912439	0	Peripheral species

## Sheet: Supplementary Table 8
Supplementary Table 8. Hub nodes properties of B group network
Id	Phylum	Zi	Pi	Network roles
ASV_773	Actinobacteria	-0.675596	0.64	Connector hubs
ASV_2	Proteobacteria	3.98621	0	Module hubs
ASV_94	Proteobacteria	2.91273	0	Module hubs
ASV_65	Proteobacteria	3.61883	0	Module hubs
ASV_92	Gemmatimonadetes	2.78094	0.132653	Module hubs
ASV_292	Proteobacteria	2.69724	0	Module hubs
ASV_207	Gemmatimonadetes	2.76837	0	Module hubs
ASV_175	Proteobacteria	2.59248	0	Module hubs
ASV_4	Actinobacteria	1.79522	0.197531	Peripheral species
ASV_10	Actinobacteria	2	0	Peripheral species
ASV_18	Acidobacteria	2.22697	0	Peripheral species
ASV_3	Proteobacteria	0.988705	0	Peripheral species
ASV_116	Proteobacteria	2.37289	0.185	Peripheral species
ASV_7	Proteobacteria	2.24179	0	Peripheral species
ASV_16	Proteobacteria	2.22697	0.244898	Peripheral species
ASV_15	Chloroflexi	-0.797241	0	Peripheral species
ASV_12	Bacteroidetes	1.58193	0	Peripheral species
ASV_74	Proteobacteria	2.37289	0	Peripheral species
ASV_8	Nitrospirae	0	0	Peripheral species
ASV_34	Acidobacteria	1.9486	0	Peripheral species
ASV_50	Chloroflexi	0	0	Peripheral species
ASV_38	Actinobacteria	1.69963	0	Peripheral species
ASV_380	Actinobacteria	-0.0701862	0	Peripheral species
ASV_36	Proteobacteria	0	0	Peripheral species
ASV_49	Actinobacteria	2.15248	0.260355	Peripheral species
ASV_72	Proteobacteria	1.69963	0	Peripheral species
ASV_33	Proteobacteria	1.59448	0	Peripheral species
ASV_6	Proteobacteria	1.77967	0	Peripheral species
ASV_68	Proteobacteria	0	0	Peripheral species
ASV_101	Firmicutes	0	0	Peripheral species
ASV_59	Proteobacteria	0.989203	0.244898	Peripheral species
ASV_40	Proteobacteria	1.11349	0	Peripheral species
ASV_141	Proteobacteria	0	0	Peripheral species
ASV_100	Proteobacteria	-0.57735	0	Peripheral species
ASV_64	Actinobacteria	0	0	Peripheral species
ASV_21	Proteobacteria	-0.278372	0	Peripheral species
ASV_121	Acidobacteria	0.640513	0	Peripheral species
ASV_2246	Proteobacteria	0	0	Peripheral species
ASV_70	Actinobacteria	1.38419	0	Peripheral species
ASV_301	Acidobacteria	0.835115	0	Peripheral species
ASV_266	Proteobacteria	0.203216	0.375	Peripheral species
ASV_647	Bacteroidetes	2.15248	0.152778	Peripheral species
ASV_29	Proteobacteria	0.258199	0	Peripheral species
ASV_32	Thaumarchaeota	-0.219823	0.48	Peripheral species
ASV_37	Bacteroidetes	0.835115	0	Peripheral species
ASV_165	Firmicutes	0	0	Peripheral species
ASV_142	Thaumarchaeota	-0.666769	0	Peripheral species
ASV_69	Actinobacteria	0.395482	0.429752	Peripheral species
ASV_229	Bacteroidetes	1.69963	0	Peripheral species
ASV_14	Proteobacteria	1.20082	0	Peripheral species
ASV_137	Acidobacteria	0.395482	0	Peripheral species
ASV_39	Proteobacteria	-0.556743	0	Peripheral species
ASV_28	Actinobacteria	-0.556743	0	Peripheral species
ASV_239	Actinobacteria	0.895558	0	Peripheral species
ASV_125	Proteobacteria	-0.278372	0	Peripheral species
ASV_115	Firmicutes	1.38419	0.132653	Peripheral species
ASV_284	Thaumarchaeota	0.581327	0.244898	Peripheral species
ASV_1146	Acidobacteria	0	0	Peripheral species
ASV_173	Bacteroidetes	1.11614	0	Peripheral species
ASV_151	Proteobacteria	1.29099	0	Peripheral species
ASV_325	Chloroflexi	0	0	Peripheral species
ASV_131	Proteobacteria	-0.556743	0	Peripheral species
ASV_203	Thaumarchaeota	0	0	Peripheral species
ASV_208	Proteobacteria	-0.989827	0	Peripheral species
ASV_58	Actinobacteria	0	0	Peripheral species
ASV_23	Thaumarchaeota	0	0	Peripheral species
ASV_25	Acidobacteria	-0.675596	0	Peripheral species
ASV_79	Actinobacteria	0	0	Peripheral species
ASV_73	Proteobacteria	-0.278372	0.375	Peripheral species
ASV_149	Proteobacteria	1.52402	0	Peripheral species
ASV_186	Firmicutes	-0.988705	0	Peripheral species
ASV_206	Proteobacteria	0	0	Peripheral species
ASV_62	Proteobacteria	-0.197741	0.53125	Peripheral species
ASV_293	Proteobacteria	0.581327	0.244898	Peripheral species
ASV_106	Proteobacteria	0	0	Peripheral species
ASV_63	Gemmatimonadetes	0.989203	0	Peripheral species
ASV_150	Bacteroidetes	-0.989827	0	Peripheral species
ASV_197	Proteobacteria	1.73205	0	Peripheral species
ASV_339	Proteobacteria	2	0	Peripheral species
ASV_26	Actinobacteria	0	0	Peripheral species
ASV_219	Firmicutes	0	0	Peripheral species
ASV_117	Acidobacteria	-0.361366	0	Peripheral species
ASV_264	Latescibacteria	0	0	Peripheral species
ASV_272	Actinobacteria	-1	0	Peripheral species
ASV_47	Chloroflexi	0.278372	0	Peripheral species
ASV_155	Gemmatimonadetes	0	0	Peripheral species
ASV_311	Verrucomicrobia	0.267096	0	Peripheral species
ASV_31	Bacteroidetes	-0.223607	0	Peripheral species
ASV_212	Proteobacteria	1.71956	0	Peripheral species
ASV_312	Firmicutes	0.593223	0	Peripheral species
ASV_81	Proteobacteria	0	0	Peripheral species
ASV_298	Acidobacteria	-0.318896	0	Peripheral species
ASV_185	Proteobacteria	-0.794392	0	Peripheral species
ASV_119	Acidobacteria	0.835115	0	Peripheral species
ASV_243	Actinobacteria	0	0	Peripheral species
ASV_224	Proteobacteria	0.258199	0.375	Peripheral species
ASV_227	Proteobacteria	1.79522	0	Peripheral species
ASV_262	Thaumarchaeota	0	0	Peripheral species
ASV_546	Acidobacteria	0.203216	0.56	Peripheral species
ASV_83	Proteobacteria	-0.835115	0	Peripheral species
ASV_693	Proteobacteria	0	0	Peripheral species
ASV_144	Proteobacteria	0	0	Peripheral species
ASV_80	Actinobacteria	0.203216	0.375	Peripheral species
ASV_294	Actinobacteria	0	0	Peripheral species
ASV_57	Proteobacteria	0	0	Peripheral species
ASV_1723	Acidobacteria	0.640513	0	Peripheral species
ASV_2350	Acidobacteria	0	0	Peripheral species
ASV_147	Proteobacteria	0	0	Peripheral species
ASV_56	Proteobacteria	-0.223607	0	Peripheral species
ASV_96	Acidobacteria	-0.556743	0	Peripheral species
ASV_466	Proteobacteria	-0.556743	0	Peripheral species
ASV_367	Verrucomicrobia	0	0	Peripheral species
ASV_431	Actinobacteria	0.586195	0	Peripheral species
ASV_86	Proteobacteria	-0.666769	0	Peripheral species
ASV_271	Verrucomicrobia	0	0	Peripheral species
ASV_381	Bacteroidetes	2.12426	0	Peripheral species
ASV_99	Actinobacteria	0	0	Peripheral species
ASV_268	Chloroflexi	-0.989827	0	Peripheral species
ASV_35	Proteobacteria	1.20082	0	Peripheral species
ASV_564	Firmicutes	0	0	Peripheral species
ASV_277	Firmicutes	-0.794392	0	Peripheral species
ASV_421	Proteobacteria	0.48795	0	Peripheral species
ASV_392	Gemmatimonadetes	0.152499	0	Peripheral species
ASV_401	Gemmatimonadetes	0.267096	0	Peripheral species
ASV_134	Proteobacteria	0	0	Peripheral species
ASV_84	Nitrospirae	0	0	Peripheral species
ASV_11	Proteobacteria	0	0	Peripheral species
ASV_120	Acidobacteria	0	0	Peripheral species
ASV_327	Firmicutes	-0.794392	0	Peripheral species
ASV_374	Proteobacteria	-0.593223	0	Peripheral species
ASV_111	Actinobacteria	0	0	Peripheral species
ASV_143	Proteobacteria	0.640513	0	Peripheral species
ASV_896	Gemmatimonadetes	0.278372	0	Peripheral species
ASV_365	Acidobacteria	0	0	Peripheral species
ASV_48	Actinobacteria	0	0	Peripheral species
ASV_388	Proteobacteria	0	0	Peripheral species
ASV_249	Proteobacteria	1	0	Peripheral species
ASV_176	Proteobacteria	-0.48795	0	Peripheral species
ASV_279	Proteobacteria	0	0	Peripheral species
ASV_362	Proteobacteria	0	0	Peripheral species
ASV_172	Proteobacteria	-1.02584	0	Peripheral species
ASV_414	Proteobacteria	0.581327	0.244898	Peripheral species
ASV_586	Bacteroidetes	0	0	Peripheral species
ASV_245	Verrucomicrobia	0	0	Peripheral species
ASV_485	Proteobacteria	-0.457496	0	Peripheral species
ASV_221	Proteobacteria	0	0	Peripheral species
ASV_114	Proteobacteria	-0.295588	0	Peripheral species
ASV_351	Actinobacteria	-0.457496	0	Peripheral species
ASV_513	Actinobacteria	-0.790964	0	Peripheral species
ASV_572	Bacteroidetes	1.18645	0	Peripheral species
ASV_384	Gemmatimonadetes	-0.774597	0.444444	Peripheral species
ASV_41	Proteobacteria	0	0	Peripheral species
ASV_338	Actinobacteria	0	0	Peripheral species
ASV_297	Actinobacteria	0	0	Peripheral species
ASV_361	Actinobacteria	2.15248	0.152778	Peripheral species
ASV_108	Proteobacteria	0	0	Peripheral species
ASV_22	Proteobacteria	0.159448	0	Peripheral species
ASV_161	Bacteroidetes	0	0	Peripheral species
ASV_313	Chloroflexi	0	0	Peripheral species
ASV_445	Acidobacteria	-0.797241	0	Peripheral species
ASV_300	Chloroflexi	0	0	Peripheral species
ASV_170	Bacteroidetes	-0.556743	0.444444	Peripheral species
ASV_467	Gemmatimonadetes	0	0	Peripheral species
ASV_875	Proteobacteria	-0.0471346	0.32	Peripheral species
ASV_1491	Acidobacteria	0	0	Peripheral species
ASV_864	Actinobacteria	-0.57735	0	Peripheral species
ASV_322	Acidobacteria	0	0	Peripheral species
ASV_689	Acidobacteria	0	0	Peripheral species
ASV_517	Firmicutes	-0.666769	0	Peripheral species
ASV_501	Actinobacteria	0	0	Peripheral species
ASV_323	Proteobacteria	0	0	Peripheral species
ASV_453	Chloroflexi	0	0	Peripheral species
ASV_42	Actinobacteria	-0.675596	0	Peripheral species
ASV_191	Actinobacteria	-0.9759	0	Peripheral species
ASV_1691	Acidobacteria	0	0	Peripheral species
ASV_363	Acidobacteria	0	0	Peripheral species
ASV_609	Proteobacteria	0	0	Peripheral species
ASV_30	Proteobacteria	0	0	Peripheral species
ASV_232	Actinobacteria	0	0	Peripheral species
ASV_133	Gemmatimonadetes	0	0	Peripheral species
ASV_462	Proteobacteria	0	0	Peripheral species
ASV_683	Proteobacteria	-0.361366	0	Peripheral species
ASV_482	Gemmatimonadetes	0.581327	0	Peripheral species
ASV_364	Gemmatimonadetes	-0.797241	0	Peripheral species
ASV_634	Acidobacteria	0.559017	0	Peripheral species
ASV_75	Proteobacteria	0	0	Peripheral species
ASV_53	Gemmatimonadetes	0	0	Peripheral species
ASV_628	Gemmatimonadetes	1.79522	0.197531	Peripheral species
ASV_970	Planctomycetes	-0.318896	0.444444	Peripheral species
ASV_1305	Gemmatimonadetes	0	0	Peripheral species
ASV_518	Proteobacteria	0	0	Peripheral species
ASV_55	Bacteroidetes	0	0	Peripheral species
ASV_458	Gemmatimonadetes	-0.5	0	Peripheral species
ASV_275	Proteobacteria	0	0	Peripheral species
ASV_256	Gemmatimonadetes	0	0	Peripheral species
ASV_410	Actinobacteria	0	0	Peripheral species
ASV_732	Proteobacteria	-0.48795	0	Peripheral species
ASV_1633	Firmicutes	-1	0	Peripheral species
ASV_432	Acidobacteria	0	0	Peripheral species
ASV_269	Nitrospirae	-0.160128	0	Peripheral species
ASV_217	Bacteroidetes	0	0	Peripheral species
ASV_409	Nitrospirae	0.637793	0	Peripheral species
ASV_799	Chloroflexi	0	0	Peripheral species
ASV_412	Proteobacteria	0	0	Peripheral species
ASV_303	Proteobacteria	-0.797241	0	Peripheral species
ASV_533	Nitrospirae	-0.988705	0	Peripheral species
ASV_522	Bacteroidetes	-0.794392	0	Peripheral species
ASV_146	Proteobacteria	0	0	Peripheral species
ASV_261	Actinobacteria	0	0	Peripheral species
ASV_333	Bacteroidetes	0	0	Peripheral species
ASV_589	Proteobacteria	0	0	Peripheral species
ASV_512	Proteobacteria	-0.0471346	0	Peripheral species
ASV_547	Proteobacteria	-0.0471346	0	Peripheral species
ASV_694	Chloroflexi	0	0	Peripheral species
ASV_1393	Acidobacteria	0.267096	0	Peripheral species
ASV_123	Proteobacteria	0	0	Peripheral species
ASV_154	Chloroflexi	0.159448	0	Peripheral species
ASV_220	Gemmatimonadetes	0	0	Peripheral species
ASV_602	Gemmatimonadetes	-0.675596	0	Peripheral species
ASV_566	Gemmatimonadetes	0	0	Peripheral species
ASV_2729	Acidobacteria	-0.835115	0	Peripheral species
ASV_592	Proteobacteria	0	0	Peripheral species
ASV_107	Proteobacteria	0	0	Peripheral species
ASV_236	Proteobacteria	0	0	Peripheral species
ASV_1886	Proteobacteria	0.278372	0	Peripheral species
ASV_702	Acidobacteria	-0.278372	0	Peripheral species
ASV_692	Proteobacteria	1	0	Peripheral species
ASV_446	Chloroflexi	0	0	Peripheral species
ASV_487	Proteobacteria	-0.5	0	Peripheral species
ASV_126	Actinobacteria	0	0	Peripheral species
ASV_350	Actinobacteria	0	0	Peripheral species
ASV_396	Actinobacteria	0	0	Peripheral species
ASV_770	Chloroflexi	0	0	Peripheral species
ASV_956	Acidobacteria	0	0	Peripheral species
ASV_794	Thaumarchaeota	-0.989827	0.5	Peripheral species
ASV_1050	Bacteroidetes	-0.0701862	0	Peripheral species
ASV_2408	Acidobacteria	0	0	Peripheral species
ASV_765	Actinobacteria	0.586195	0	Peripheral species
ASV_434	Chloroflexi	0	0	Peripheral species
ASV_319	Bacteroidetes	0	0	Peripheral species
ASV_494	Actinobacteria	-0.790964	0	Peripheral species
ASV_991	Actinobacteria	0	0	Peripheral species
ASV_435	Actinobacteria	0	0	Peripheral species
ASV_523	Proteobacteria	-1.80739	0	Peripheral species
ASV_741	Bacteroidetes	0.159448	0	Peripheral species
ASV_1965	Gemmatimonadetes	0	0	Peripheral species
ASV_167	Proteobacteria	0	0	Peripheral species
ASV_240	Chloroflexi	-0.5	0	Peripheral species
ASV_622	Gemmatimonadetes	0	0	Peripheral species
ASV_464	Acidobacteria	0	0	Peripheral species
ASV_733	Thaumarchaeota	0	0	Peripheral species
ASV_797	Proteobacteria	-0.278372	0	Peripheral species
ASV_98	Actinobacteria	0	0	Peripheral species
ASV_299	Actinobacteria	0	0	Peripheral species
ASV_1296	Proteobacteria	0	0	Peripheral species
ASV_555	Proteobacteria	0	0	Peripheral species
ASV_205	Proteobacteria	0	0	Peripheral species
ASV_379	Proteobacteria	0.258199	0.375	Peripheral species
ASV_536	Proteobacteria	0	0	Peripheral species
ASV_1283	Proteobacteria	0	0	Peripheral species
ASV_1431	Proteobacteria	0	0	Peripheral species
ASV_1901	Acidobacteria	-0.675596	0	Peripheral species
ASV_237	Actinobacteria	0	0	Peripheral species
ASV_168	Acidobacteria	0	0	Peripheral species
ASV_642	Proteobacteria	0	0	Peripheral species
ASV_1017	Bacteroidetes	2.43975	0	Peripheral species
ASV_789	Gemmatimonadetes	0	0	Peripheral species
ASV_188	Proteobacteria	1.12298	0	Peripheral species
ASV_397	Actinobacteria	-0.593223	0	Peripheral species
ASV_777	Nitrospirae	0	0	Peripheral species
ASV_136	Proteobacteria	0	0	Peripheral species
ASV_423	Proteobacteria	0	0	Peripheral species
ASV_663	Proteobacteria	0	0	Peripheral species
ASV_541	Gemmatimonadetes	-0.835115	0	Peripheral species
ASV_190	Proteobacteria	0	0	Peripheral species
ASV_241	Proteobacteria	0	0	Peripheral species
ASV_490	Proteobacteria	0	0	Peripheral species
ASV_553	Actinobacteria	0	0	Peripheral species
ASV_1147	Planctomycetes	-0.361366	0	Peripheral species
ASV_1577	Armatimonadetes	0	0	Peripheral species
ASV_560	Actinobacteria	0	0	Peripheral species
ASV_881	Proteobacteria	0	0	Peripheral species
ASV_372	Proteobacteria	0	0	Peripheral species
ASV_437	Gemmatimonadetes	0	0	Peripheral species
ASV_159	Acidobacteria	0	0	Peripheral species
ASV_552	Proteobacteria	0	0	Peripheral species
ASV_904	Thaumarchaeota	-0.223607	0.444444	Peripheral species
ASV_402	Proteobacteria	0	0	Peripheral species
ASV_660	Proteobacteria	-0.318896	0.444444	Peripheral species
ASV_1799	Proteobacteria	-0.675596	0	Peripheral species
ASV_933	Gemmatimonadetes	-0.457496	0	Peripheral species
ASV_470	Acidobacteria	0	0	Peripheral species
ASV_859	Planctomycetes	-0.835115	0	Peripheral species
ASV_837	Bacteroidetes	0	0	Peripheral species
ASV_148	Proteobacteria	-0.556743	0	Peripheral species
ASV_359	Actinobacteria	0	0	Peripheral species
ASV_321	Proteobacteria	0	0	Peripheral species
ASV_727	Chloroflexi	-0.0471346	0.444444	Peripheral species
ASV_610	Proteobacteria	0	0	Peripheral species
ASV_711	Actinobacteria	0.593223	0.18	Peripheral species
ASV_1057	Unassigned	0	0	Peripheral species
ASV_430	Acidobacteria	0	0	Peripheral species
ASV_1666	Acidobacteria	0	0	Peripheral species
ASV_489	Proteobacteria	-0.160128	0	Peripheral species
ASV_1218	Proteobacteria	0	0	Peripheral species
ASV_895	Proteobacteria	-0.197741	0	Peripheral species
ASV_505	Actinobacteria	0	0	Peripheral species
ASV_129	Acidobacteria	0	0	Peripheral species
ASV_145	Actinobacteria	0	0	Peripheral species
ASV_510	Proteobacteria	-0.361366	0	Peripheral species
ASV_666	Actinobacteria	0.183186	0	Peripheral species
ASV_163	Proteobacteria	1.29099	0	Peripheral species
ASV_830	Proteobacteria	0	0	Peripheral species
ASV_621	Proteobacteria	0	0	Peripheral species
ASV_1330	Actinobacteria	0	0	Peripheral species
ASV_1313	Bacteroidetes	0	0	Peripheral species
ASV_1013	Acidobacteria	0	0	Peripheral species
ASV_945	Acidobacteria	-0.797241	0	Peripheral species
ASV_620	Chloroflexi	0	0	Peripheral species
ASV_1710	Gemmatimonadetes	-0.794392	0	Peripheral species
ASV_452	Proteobacteria	0	0	Peripheral species
ASV_1241	Proteobacteria	0	0	Peripheral species
ASV_1342	Planctomycetes	0.637793	0	Peripheral species
ASV_341	Actinobacteria	0	0	Peripheral species
ASV_537	Proteobacteria	0.989203	0.244898	Peripheral species
ASV_1113	Firmicutes	0	0	Peripheral species
ASV_829	Actinobacteria	0	0	Peripheral species
ASV_1924	Acidobacteria	0	0	Peripheral species
ASV_921	Bacteroidetes	0	0	Peripheral species
ASV_1672	Verrucomicrobia	0.835115	0	Peripheral species
ASV_2613	Acidobacteria	-0.318896	0	Peripheral species
ASV_659	Actinobacteria	0	0	Peripheral species
ASV_871	Proteobacteria	-0.989827	0	Peripheral species
ASV_509	Proteobacteria	-0.622832	0.444444	Peripheral species
ASV_695	Proteobacteria	-0.318896	0	Peripheral species
ASV_653	Actinobacteria	0	0	Peripheral species
ASV_815	Actinobacteria	0	0	Peripheral species
ASV_1360	Bacteroidetes	0	0	Peripheral species
ASV_907	Thaumarchaeota	-1.00623	0	Peripheral species
ASV_1570	Gemmatimonadetes	0	0	Peripheral species
ASV_209	Proteobacteria	0	0	Peripheral species
ASV_189	Actinobacteria	0	0	Peripheral species
ASV_314	Chloroflexi	0	0	Peripheral species
ASV_1961	Latescibacteria	0.637793	0	Peripheral species
ASV_966	Firmicutes	0	0	Peripheral species
ASV_1418	Proteobacteria	0	0	Peripheral species
ASV_201	Verrucomicrobia	0	0	Peripheral species
ASV_385	Proteobacteria	0	0	Peripheral species
ASV_390	Firmicutes	0	0	Peripheral species
ASV_340	Proteobacteria	0	0	Peripheral species
ASV_545	Bacteroidetes	-0.0701862	0	Peripheral species
ASV_2563	Firmicutes	0.197741	0.21875	Peripheral species
ASV_884	Acidobacteria	-1.00623	0	Peripheral species
ASV_1745	Proteobacteria	-0.48795	0	Peripheral species
ASV_213	Thaumarchaeota	0	0	Peripheral species
ASV_447	Actinobacteria	0	0	Peripheral species
ASV_648	Actinobacteria	0	0	Peripheral species
ASV_316	Actinobacteria	0	0	Peripheral species
ASV_310	Actinobacteria	0	0	Peripheral species
ASV_382	Actinobacteria	0	0	Peripheral species
ASV_484	Proteobacteria	0	0	Peripheral species
ASV_650	Proteobacteria	0	0	Peripheral species
ASV_581	Proteobacteria	0	0	Peripheral species
ASV_952	Actinobacteria	0	0	Peripheral species
ASV_769	Thaumarchaeota	0	0	Peripheral species
ASV_886	Bacteroidetes	0	0	Peripheral species
ASV_1202	Proteobacteria	-0.9759	0	Peripheral species
ASV_1112	Gemmatimonadetes	0	0	Peripheral species
ASV_118	Proteobacteria	0	0	Peripheral species
ASV_308	Actinobacteria	0	0	Peripheral species
ASV_506	Proteobacteria	-0.774597	0	Peripheral species
ASV_1294	Acidobacteria	-0.0701862	0	Peripheral species
ASV_1308	Firmicutes	0	0	Peripheral species
ASV_1387	Acidobacteria	-0.675596	0	Peripheral species
ASV_399	Proteobacteria	0	0	Peripheral species
ASV_716	Proteobacteria	0	0	Peripheral species
ASV_719	Proteobacteria	-0.457496	0.5	Peripheral species
ASV_1345	Bacteroidetes	-0.794392	0	Peripheral species
ASV_76	Bacteroidetes	0	0	Peripheral species
ASV_157	Actinobacteria	0	0	Peripheral species
ASV_318	Proteobacteria	-0.835115	0	Peripheral species
ASV_502	Actinobacteria	0	0	Peripheral species
ASV_821	Proteobacteria	0	0	Peripheral species
ASV_758	Bacteroidetes	0	0	Peripheral species
ASV_1233	Acidobacteria	0	0	Peripheral species
ASV_1450	Bacteroidetes	0	0	Peripheral species
ASV_235	Bacteroidetes	-0.960769	0	Peripheral species
ASV_883	Acidobacteria	-0.835115	0	Peripheral species
ASV_1066	Actinobacteria	0	0	Peripheral species
ASV_715	Actinobacteria	0	0	Peripheral species
ASV_969	Acidobacteria	0	0	Peripheral species
ASV_818	Chloroflexi	0	0	Peripheral species
ASV_1056	Gemmatimonadetes	0	0	Peripheral species
ASV_598	Proteobacteria	0	0	Peripheral species
ASV_687	Proteobacteria	0	0	Peripheral species
ASV_1099	Proteobacteria	-0.395482	0	Peripheral species
ASV_259	Proteobacteria	0	0	Peripheral species
ASV_691	Proteobacteria	0	0	Peripheral species
ASV_835	Armatimonadetes	0	0	Peripheral species
ASV_1718	Gemmatimonadetes	0.159448	0	Peripheral species
ASV_992	Gemmatimonadetes	0	0	Peripheral species
ASV_798	Chloroflexi	0	0	Peripheral species
ASV_936	Armatimonadetes	0	0	Peripheral species
ASV_1592	Proteobacteria	-0.197741	0	Peripheral species
ASV_849	Proteobacteria	-0.835115	0	Peripheral species
ASV_1118	Actinobacteria	0	0	Peripheral species
ASV_1376	Actinobacteria	0	0	Peripheral species
ASV_160	Proteobacteria	0	0	Peripheral species
ASV_420	Acidobacteria	-0.835115	0	Peripheral species
ASV_644	Actinobacteria	0	0	Peripheral species
ASV_1130	Proteobacteria	0	0	Peripheral species
ASV_594	Actinobacteria	0	0	Peripheral species
ASV_811	Chloroflexi	0	0	Peripheral species
ASV_1165	Gemmatimonadetes	0	0	Peripheral species
ASV_807	Bacteroidetes	0	0	Peripheral species
ASV_1275	Firmicutes	0	0	Peripheral species
ASV_253	Proteobacteria	-0.318896	0	Peripheral species
ASV_184	Proteobacteria	-0.593223	0	Peripheral species
ASV_251	Bacteroidetes	0	0	Peripheral species
ASV_473	Proteobacteria	-0.666769	0	Peripheral species
ASV_250	Proteobacteria	0	0	Peripheral species
ASV_2233	Proteobacteria	-1.02584	0	Peripheral species
ASV_95	Actinobacteria	0	0	Peripheral species
ASV_428	Acidobacteria	-0.457496	0.5	Peripheral species
ASV_459	Acidobacteria	-0.960769	0	Peripheral species
ASV_330	Actinobacteria	0	0	Peripheral species
ASV_337	Proteobacteria	-1.02584	0	Peripheral species
ASV_1543	Proteobacteria	0	0	Peripheral species
ASV_2119	Chloroflexi	0	0	Peripheral species
ASV_1155	Actinobacteria	-0.666769	0	Peripheral species
ASV_164	Proteobacteria	0	0	Peripheral species
ASV_677	Chloroflexi	0	0	Peripheral species
ASV_375	Acidobacteria	0	0	Peripheral species
ASV_222	Proteobacteria	0	0	Peripheral species
ASV_658	Actinobacteria	0	0	Peripheral species
ASV_488	Proteobacteria	0	0	Peripheral species
ASV_577	Actinobacteria	0	0	Peripheral species
ASV_1756	Proteobacteria	-0.318896	0	Peripheral species
ASV_1030	Chloroflexi	-0.988705	0	Peripheral species
ASV_812	Proteobacteria	0	0	Peripheral species
ASV_906	Proteobacteria	0	0	Peripheral species
ASV_1288	Gemmatimonadetes	-0.666769	0	Peripheral species
ASV_78	Proteobacteria	0	0	Peripheral species
ASV_369	Actinobacteria	0	0	Peripheral species
ASV_643	Proteobacteria	0	0	Peripheral species
ASV_1117	Actinobacteria	-1.02584	0	Peripheral species
ASV_1091	Proteobacteria	0	0	Peripheral species
ASV_1863	Actinobacteria	0	0	Peripheral species
ASV_2573	Chloroflexi	-0.666769	0	Peripheral species
ASV_348	Proteobacteria	0	0	Peripheral species
ASV_230	Actinobacteria	0	0	Peripheral species
ASV_443	Actinobacteria	0	0	Peripheral species
ASV_736	Acidobacteria	0	0	Peripheral species
ASV_1089	Planctomycetes	0	0	Peripheral species
ASV_1262	Bacteroidetes	0.581327	0	Peripheral species
ASV_1061	Gemmatimonadetes	0	0	Peripheral species
ASV_2296	Chloroflexi	-0.295588	0	Peripheral species
ASV_233	Gemmatimonadetes	0	0	Peripheral species
ASV_127	Gemmatimonadetes	0	0	Peripheral species
ASV_1583	Proteobacteria	-0.835115	0	Peripheral species
ASV_1952	Actinobacteria	0	0	Peripheral species
ASV_93	Proteobacteria	0.9759	0.493827	Peripheral species
ASV_1750	Chloroflexi	0	0	Peripheral species
ASV_1587	Acidobacteria	0	0	Peripheral species
ASV_1282	Actinobacteria	0	0	Peripheral species
ASV_1240	Proteobacteria	-0.556743	0	Peripheral species
ASV_1720	Proteobacteria	0.395482	0	Peripheral species
ASV_1545	Proteobacteria	0	0	Peripheral species
ASV_178	Actinobacteria	0	0	Peripheral species
ASV_460	Gemmatimonadetes	0	0	Peripheral species
ASV_632	Proteobacteria	-0.797241	0.5	Peripheral species
ASV_1220	Bacteroidetes	0	0	Peripheral species
ASV_946	Proteobacteria	0	0	Peripheral species
ASV_1922	Actinobacteria	0	0	Peripheral species
ASV_1902	Acidobacteria	0	0	Peripheral species
ASV_1114	Actinobacteria	0	0	Peripheral species
ASV_286	Acidobacteria	0	0	Peripheral species
ASV_2164	Acidobacteria	-0.295588	0.444444	Peripheral species
ASV_1217	Proteobacteria	0.278372	0.277778	Peripheral species
ASV_194	Proteobacteria	0	0	Peripheral species
ASV_378	Gemmatimonadetes	0	0	Peripheral species
ASV_429	Bacteroidetes	0	0	Peripheral species
ASV_335	Proteobacteria	0	0	Peripheral species
ASV_486	Actinobacteria	0	0	Peripheral species
ASV_465	Proteobacteria	0	0	Peripheral species
ASV_520	Actinobacteria	0	0	Peripheral species
ASV_1018	Acidobacteria	0	0	Peripheral species
ASV_2186	Chloroflexi	0	0	Peripheral species
ASV_1133	Acidobacteria	0	0	Peripheral species
ASV_1390	Actinobacteria	0	0	Peripheral species
ASV_1408	Bacteroidetes	0	0	Peripheral species
ASV_354	Proteobacteria	-0.797241	0	Peripheral species
ASV_762	Actinobacteria	0	0	Peripheral species
ASV_671	Actinobacteria	0	0	Peripheral species
ASV_1524	Gemmatimonadetes	-0.219823	0	Peripheral species
ASV_2048	Actinobacteria	0	0	Peripheral species
ASV_2675	Actinobacteria	0	0	Peripheral species
ASV_2629	Nitrospirae	0	0	Peripheral species
ASV_1163	Gemmatimonadetes	0	0	Peripheral species
ASV_1381	Proteobacteria	-0.295588	0.5	Peripheral species
ASV_408	Proteobacteria	0	0	Peripheral species
ASV_1479	Acidobacteria	-0.675596	0	Peripheral species
ASV_604	Actinobacteria	0	0	Peripheral species
ASV_563	Proteobacteria	0	0	Peripheral species
ASV_701	Proteobacteria	0	0	Peripheral species
ASV_861	Thaumarchaeota	0	0	Peripheral species
ASV_708	Chloroflexi	-0.395482	0	Peripheral species
ASV_1129	Actinobacteria	0	0	Peripheral species
ASV_1044	Actinobacteria	-0.593223	0	Peripheral species
ASV_1796	Verrucomicrobia	0	0	Peripheral species
ASV_1428	Fusobacteria	0	0	Peripheral species
ASV_1402	Actinobacteria	0	0	Peripheral species
ASV_1405	Actinobacteria	0	0	Peripheral species
ASV_882	Proteobacteria	0	0	Peripheral species
ASV_376	Acidobacteria	0	0	Peripheral species
ASV_349	Chloroflexi	0	0	Peripheral species
ASV_223	Proteobacteria	0	0	Peripheral species
ASV_2432	Acidobacteria	0	0	Peripheral species
ASV_1059	Actinobacteria	0.197741	0	Peripheral species
ASV_360	Proteobacteria	-0.219823	0	Peripheral species
ASV_295	Actinobacteria	0	0	Peripheral species
ASV_368	Proteobacteria	0	0	Peripheral species
ASV_908	Actinobacteria	0	0	Peripheral species
ASV_1385	Chloroflexi	0	0	Peripheral species
ASV_809	Proteobacteria	0	0	Peripheral species
ASV_2683	Proteobacteria	0	0	Peripheral species
ASV_2009	Firmicutes	0	0	Peripheral species
ASV_1382	Proteobacteria	0	0	Peripheral species
ASV_198	Gemmatimonadetes	0	0	Peripheral species
ASV_457	Actinobacteria	0	0	Peripheral species
ASV_723	Actinobacteria	0	0	Peripheral species
ASV_1136	Verrucomicrobia	0	0	Peripheral species
ASV_822	Actinobacteria	0	0	Peripheral species
ASV_1271	Chloroflexi	0	0	Peripheral species
ASV_263	Actinobacteria	0	0	Peripheral species
ASV_521	Gemmatimonadetes	-0.988705	0	Peripheral species
ASV_415	Actinobacteria	0	0	Peripheral species
ASV_542	Proteobacteria	0	0	Peripheral species
ASV_850	Proteobacteria	0	0	Peripheral species
ASV_2337	Proteobacteria	0	0	Peripheral species
ASV_813	Proteobacteria	0	0	Peripheral species
ASV_1470	Actinobacteria	0	0	Peripheral species
ASV_1638	Acidobacteria	0	0	Peripheral species
ASV_1161	Bacteroidetes	0	0	Peripheral species
ASV_1499	Proteobacteria	-0.794392	0	Peripheral species
ASV_442	Chloroflexi	0	0	Peripheral species
ASV_181	Bacteroidetes	0	0	Peripheral species
ASV_1180	Proteobacteria	0	0	Peripheral species
ASV_1164	Proteobacteria	0	0	Peripheral species
ASV_1023	Gemmatimonadetes	0	0	Peripheral species
ASV_2492	Acidobacteria	0	0	Peripheral species
ASV_2369	Actinobacteria	0	0	Peripheral species
ASV_2746	Chloroflexi	-0.395482	0	Peripheral species
ASV_1685	Acidobacteria	-0.989827	0	Peripheral species
ASV_1331	Bacteroidetes	0	0	Peripheral species
ASV_2708	Bacteroidetes	0	0	Peripheral species
ASV_841	Verrucomicrobia	0	0	Peripheral species
ASV_731	Verrucomicrobia	0	0	Peripheral species
ASV_958	Gemmatimonadetes	0	0	Peripheral species
ASV_1444	Armatimonadetes	0	0	Peripheral species
ASV_824	Bacteroidetes	0	0	Peripheral species
ASV_1045	Actinobacteria	0	0	Peripheral species
ASV_1316	Actinobacteria	0	0	Peripheral species
ASV_1273	Actinobacteria	0	0	Peripheral species
ASV_2187	Actinobacteria	0	0	Peripheral species
ASV_2173	Acidobacteria	-1.02584	0	Peripheral species
ASV_1687	Actinobacteria	0	0	Peripheral species
ASV_492	Proteobacteria	-0.790964	0	Peripheral species
ASV_959	Acidobacteria	0	0	Peripheral species
ASV_840	Proteobacteria	0	0	Peripheral species
ASV_1416	Proteobacteria	-0.794392	0	Peripheral species
ASV_989	Actinobacteria	-1.02584	0	Peripheral species
ASV_2355	Acidobacteria	-0.835115	0	Peripheral species
ASV_1449	Proteobacteria	0	0	Peripheral species
ASV_1660	Gemmatimonadetes	-0.794392	0	Peripheral species
ASV_1579	Proteobacteria	-0.197741	0	Peripheral species
ASV_204	Bacteroidetes	0	0	Peripheral species
ASV_273	Bacteroidetes	0	0	Peripheral species
ASV_867	Proteobacteria	0	0	Peripheral species
ASV_676	Actinobacteria	0	0	Peripheral species
ASV_764	Proteobacteria	0	0	Peripheral species
ASV_1028	Actinobacteria	0	0	Peripheral species
ASV_1355	Proteobacteria	0	0	Peripheral species
ASV_1582	Bacteroidetes	0	0	Peripheral species
ASV_1640	Bacteroidetes	-1.02584	0	Peripheral species
ASV_1574	Actinobacteria	0	0	Peripheral species
ASV_2227	Proteobacteria	0	0	Peripheral species
ASV_1804	Proteobacteria	-0.622832	0	Peripheral species
ASV_187	Gemmatimonadetes	-0.48795	0	Peripheral species
ASV_588	Proteobacteria	0	0	Peripheral species
ASV_109	Bacteroidetes	0	0	Peripheral species
ASV_315	Acidobacteria	0	0	Peripheral species
ASV_579	Chloroflexi	0	0	Peripheral species
ASV_935	Proteobacteria	0	0	Peripheral species
ASV_782	Actinobacteria	0	0	Peripheral species
ASV_1300	Chloroflexi	0	0	Peripheral species
ASV_1179	Actinobacteria	0	0	Peripheral species
ASV_1970	Proteobacteria	0	0	Peripheral species
ASV_1519	Actinobacteria	0	0	Peripheral species
ASV_2726	Armatimonadetes	0	0	Peripheral species
ASV_1332	Gemmatimonadetes	0	0	Peripheral species
ASV_1504	Proteobacteria	0	0	Peripheral species
ASV_1420	Acidobacteria	0	0	Peripheral species
ASV_87	Proteobacteria	0	0	Peripheral species
ASV_439	Bacteroidetes	0	0	Peripheral species
ASV_872	Nitrospirae	0	0	Peripheral species
ASV_638	Proteobacteria	0	0	Peripheral species
ASV_750	Acidobacteria	0	0	Peripheral species
ASV_1293	Chloroflexi	0	0	Peripheral species
ASV_1656	Acidobacteria	-0.794392	0	Peripheral species
ASV_1215	Proteobacteria	0	0	Peripheral species
ASV_1235	Planctomycetes	0	0	Peripheral species
ASV_1445	Proteobacteria	0	0	Peripheral species
ASV_1236	Actinobacteria	0	0	Peripheral species
ASV_1336	Gemmatimonadetes	0	0	Peripheral species
ASV_1591	Actinobacteria	0	0	Peripheral species
ASV_635	Thaumarchaeota	0	0	Peripheral species
ASV_1105	Actinobacteria	0	0	Peripheral species
ASV_1225	Actinobacteria	0	0	Peripheral species
ASV_980	Actinobacteria	0	0	Peripheral species
ASV_1827	Chloroflexi	0	0	Peripheral species
ASV_1374	Chloroflexi	0	0	Peripheral species
ASV_1608	Chloroflexi	0	0	Peripheral species
ASV_1540	Bacteroidetes	-0.666769	0	Peripheral species
ASV_2706	Acidobacteria	0	0	Peripheral species
ASV_2693	Bacteroidetes	0	0	Peripheral species
ASV_215	Proteobacteria	0	0	Peripheral species
ASV_1730	Acidobacteria	0	0	Peripheral species
ASV_179	Actinobacteria	0	0	Peripheral species
ASV_247	Bacteroidetes	0	0	Peripheral species
ASV_909	Chloroflexi	0	0	Peripheral species
ASV_1453	Gemmatimonadetes	0	0	Peripheral species
ASV_1149	Planctomycetes	0	0	Peripheral species
ASV_802	Actinobacteria	-0.960769	0	Peripheral species
ASV_1996	Chloroflexi	0	0	Peripheral species
ASV_2046	Bacteroidetes	0.526397	0	Peripheral species
ASV_1925	Proteobacteria	0	0	Peripheral species
ASV_1069	Verrucomicrobia	0	0	Peripheral species
ASV_624	Bacteroidetes	-1	0	Peripheral species
ASV_700	Gemmatimonadetes	0	0	Peripheral species
ASV_848	Proteobacteria	0	0	Peripheral species
ASV_1214	Verrucomicrobia	0	0	Peripheral species
ASV_1831	Verrucomicrobia	0	0	Peripheral species
ASV_1256	Gemmatimonadetes	0	0	Peripheral species
ASV_1578	Verrucomicrobia	0	0	Peripheral species
ASV_1962	Gemmatimonadetes	0	0	Peripheral species
ASV_2445	Acidobacteria	0	0	Peripheral species
ASV_2286	Bacteroidetes	0	0	Peripheral species
ASV_1851	Actinobacteria	0	0	Peripheral species
ASV_2403	Bacteroidetes	0	0	Peripheral species
ASV_2072	Proteobacteria	0	0	Peripheral species
ASV_1929	Proteobacteria	0	0	Peripheral species
ASV_60	Bacteroidetes	0	0	Peripheral species
ASV_618	Chloroflexi	0	0	Peripheral species
ASV_440	Actinobacteria	0	0	Peripheral species
ASV_565	Proteobacteria	0.581327	0	Peripheral species
ASV_1295	Nitrospirae	0	0	Peripheral species
ASV_1074	Acidobacteria	0	0	Peripheral species
ASV_669	Gemmatimonadetes	0	0	Peripheral species
ASV_2189	Proteobacteria	0	0	Peripheral species
ASV_1802	Actinobacteria	0	0	Peripheral species
ASV_1403	Latescibacteria	0	0	Peripheral species
ASV_2093	Chloroflexi	0	0	Peripheral species
ASV_1302	Proteobacteria	0	0	Peripheral species
ASV_1291	Proteobacteria	-0.295588	0	Peripheral species
ASV_1521	Proteobacteria	0	0	Peripheral species
ASV_1615	Actinobacteria	-0.989827	0	Peripheral species
ASV_472	Proteobacteria	0	0	Peripheral species
ASV_1378	Acidobacteria	0	0	Peripheral species
ASV_742	Proteobacteria	0	0	Peripheral species
ASV_713	Chloroflexi	0	0	Peripheral species
ASV_2511	Acidobacteria	0	0	Peripheral species
ASV_1027	Armatimonadetes	0	0	Peripheral species
ASV_1620	Actinobacteria	0	0	Peripheral species
ASV_1242	Actinobacteria	0	0	Peripheral species
ASV_1662	Nitrospirae	0	0	Peripheral species
ASV_2547	Planctomycetes	0	0	Peripheral species
ASV_1270	Actinobacteria	0	0	Peripheral species
ASV_1352	Proteobacteria	0	0	Peripheral species
ASV_1409	Gemmatimonadetes	0	0	Peripheral species
ASV_1883	Chloroflexi	0	0	Peripheral species
ASV_1998	Proteobacteria	0	0	Peripheral species
ASV_2622	Gemmatimonadetes	-0.790964	0	Peripheral species
ASV_46	Proteobacteria	0	0	Peripheral species
ASV_357	Acidobacteria	0	0	Peripheral species
ASV_603	Proteobacteria	0	0	Peripheral species
ASV_675	Proteobacteria	0	0	Peripheral species
ASV_1194	Proteobacteria	0	0	Peripheral species
ASV_1101	Acidobacteria	-0.457496	0	Peripheral species
ASV_1325	Planctomycetes	-0.556743	0	Peripheral species
ASV_2230	Acidobacteria	0	0	Peripheral species
ASV_2084	Bacteroidetes	0	0	Peripheral species
ASV_1808	Chloroflexi	0	0	Peripheral species
ASV_1244	Chloroflexi	0	0	Peripheral species
ASV_2548	Gemmatimonadetes	0.203216	0	Peripheral species
ASV_1856	Unassigned	0	0	Peripheral species
ASV_1689	Planctomycetes	0	0	Peripheral species
ASV_1935	Acidobacteria	0	0	Peripheral species
ASV_1828	Proteobacteria	-0.988705	0	Peripheral species
ASV_290	Proteobacteria	-0.794392	0	Peripheral species
ASV_710	Actinobacteria	0	0	Peripheral species
ASV_595	Chloroflexi	0	0	Peripheral species
ASV_1087	Proteobacteria	0	0	Peripheral species
ASV_1145	Armatimonadetes	-1	0	Peripheral species
ASV_1304	Proteobacteria	0	0	Peripheral species
ASV_1947	Actinobacteria	-0.790964	0	Peripheral species
ASV_2399	Bacteroidetes	0	0	Peripheral species
ASV_2662	Proteobacteria	0	0	Peripheral species
ASV_88	Proteobacteria	0	0	Peripheral species
ASV_474	Proteobacteria	0	0	Peripheral species
ASV_463	Acidobacteria	0	0	Peripheral species
ASV_353	Gemmatimonadetes	0	0	Peripheral species
ASV_630	Actinobacteria	0	0	Peripheral species
ASV_625	Bacteroidetes	0	0	Peripheral species
ASV_1379	Chloroflexi	0	0	Peripheral species
ASV_874	Proteobacteria	0	0	Peripheral species
ASV_1100	Proteobacteria	0	0	Peripheral species
ASV_1032	Proteobacteria	0	0	Peripheral species
ASV_1380	Proteobacteria	0	0	Peripheral species
ASV_2220	Firmicutes	0	0	Peripheral species
ASV_1581	Acidobacteria	0	0	Peripheral species
ASV_1645	Proteobacteria	0	0	Peripheral species
ASV_1930	Bacteroidetes	0	0	Peripheral species
ASV_130	Proteobacteria	0	0	Peripheral species
ASV_180	Bacteroidetes	0	0	Peripheral species
ASV_296	Proteobacteria	0	0	Peripheral species
ASV_1301	Proteobacteria	0	0	Peripheral species
ASV_1621	Acidobacteria	0	0	Peripheral species
ASV_839	Actinobacteria	0	0	Peripheral species
ASV_808	Actinobacteria	0	0	Peripheral species
ASV_1338	Proteobacteria	-0.318896	0	Peripheral species
ASV_1920	Firmicutes	0	0	Peripheral species
ASV_1125	Actinobacteria	0	0	Peripheral species
ASV_1153	Proteobacteria	0	0	Peripheral species
ASV_1549	Proteobacteria	0	0	Peripheral species
ASV_1471	Proteobacteria	0	0	Peripheral species
ASV_2505	Bacteroidetes	0	0	Peripheral species
ASV_1647	Acidobacteria	0	0	Peripheral species
ASV_2077	Proteobacteria	0	0	Peripheral species
ASV_1821	Proteobacteria	0	0	Peripheral species
ASV_2488	Gemmatimonadetes	0	0	Peripheral species
ASV_2139	Bacteroidetes	0	0	Peripheral species
ASV_242	Bacteroidetes	-0.960769	0	Peripheral species
ASV_1183	Chloroflexi	0	0	Peripheral species
ASV_739	Chloroflexi	0	0	Peripheral species
ASV_561	Actinobacteria	-0.57735	0	Peripheral species
ASV_2480	Firmicutes	0	0	Peripheral species
ASV_1531	Acidobacteria	0	0	Peripheral species
ASV_1354	Proteobacteria	0	0	Peripheral species
ASV_1850	Chloroflexi	0	0	Peripheral species
ASV_1483	Actinobacteria	0	0	Peripheral species
ASV_2562	Acidobacteria	0	0	Peripheral species
ASV_2424	Chloroflexi	0	0	Peripheral species
ASV_2697	Bacteroidetes	0	0	Peripheral species
ASV_1783	Proteobacteria	0	0	Peripheral species
ASV_61	Proteobacteria	0	0	Peripheral species
ASV_307	Acidobacteria	0	0	Peripheral species
ASV_267	Proteobacteria	0	0	Peripheral species
ASV_556	Actinobacteria	0	0	Peripheral species
ASV_1607	Chloroflexi	0	0	Peripheral species
ASV_1344	Actinobacteria	0	0	Peripheral species
ASV_1476	Chloroflexi	0	0	Peripheral species
ASV_1949	Planctomycetes	0	0	Peripheral species
ASV_1137	Proteobacteria	0	0	Peripheral species
ASV_2427	Actinobacteria	0	0	Peripheral species
ASV_2342	Proteobacteria	0	0	Peripheral species
ASV_52	Proteobacteria	0	0	Peripheral species
ASV_2145	Proteobacteria	0	0	Peripheral species
ASV_534	Proteobacteria	0	0	Peripheral species
ASV_629	Proteobacteria	0	0	Peripheral species
ASV_717	Actinobacteria	0	0	Peripheral species
ASV_1043	Bacteroidetes	0	0	Peripheral species
ASV_1299	Proteobacteria	0	0	Peripheral species
ASV_1619	Chloroflexi	0	0	Peripheral species
ASV_1630	Bacteroidetes	0	0	Peripheral species
ASV_2264	Acidobacteria	0	0	Peripheral species
ASV_1889	Proteobacteria	0	0	Peripheral species
ASV_1953	Chloroflexi	0	0	Peripheral species
ASV_1696	Proteobacteria	0	0	Peripheral species
ASV_2679	Actinobacteria	0	0	Peripheral species
ASV_2221	Acidobacteria	0	0	Peripheral species
ASV_280	Actinobacteria	0	0	Peripheral species
ASV_424	Proteobacteria	0	0	Peripheral species
ASV_951	Acidobacteria	0	0	Peripheral species
ASV_1254	Proteobacteria	0	0	Peripheral species
ASV_961	Bacteroidetes	0	0	Peripheral species
ASV_1065	Actinobacteria	0	0	Peripheral species
ASV_975	Proteobacteria	-0.989827	0	Peripheral species
ASV_1174	Bacteroidetes	0	0	Peripheral species
ASV_1849	Chloroflexi	0	0	Peripheral species
ASV_1159	Planctomycetes	0	0	Peripheral species
ASV_1266	Verrucomicrobia	0	0	Peripheral species
ASV_1257	Acidobacteria	0	0	Peripheral species
ASV_2558	Proteobacteria	0	0	Peripheral species
ASV_1343	Acidobacteria	0	0	Peripheral species
ASV_1639	Acidobacteria	0	0	Peripheral species
ASV_1833	Proteobacteria	0	0	Peripheral species
ASV_2213	Actinobacteria	0	0	Peripheral species
ASV_2627	Proteobacteria	0	0	Peripheral species
ASV_2124	Chloroflexi	0	0	Peripheral species
ASV_2343	Gemmatimonadetes	0	0	Peripheral species
ASV_97	Actinobacteria	0	0	Peripheral species
ASV_383	Proteobacteria	0	0	Peripheral species
ASV_1115	Proteobacteria	-0.797241	0	Peripheral species
ASV_389	Proteobacteria	0	0	Peripheral species
ASV_411	Bacteroidetes	0	0	Peripheral species
ASV_740	Actinobacteria	0	0	Peripheral species
ASV_1584	Chloroflexi	0	0	Peripheral species
ASV_1085	Chloroflexi	0	0	Peripheral species
ASV_879	Proteobacteria	0	0	Peripheral species
ASV_1287	Proteobacteria	0	0	Peripheral species
ASV_1421	Proteobacteria	0	0	Peripheral species
ASV_2131	Thaumarchaeota	-0.988705	0	Peripheral species
ASV_2349	Gemmatimonadetes	0	0	Peripheral species
ASV_2503	Actinobacteria	0	0	Peripheral species
ASV_1086	Acidobacteria	0	0	Peripheral species
ASV_391	Proteobacteria	0	0	Peripheral species
ASV_451	Bacteroidetes	0	0	Peripheral species
ASV_1007	Actinobacteria	0	0	Peripheral species
ASV_1864	Actinobacteria	0	0	Peripheral species
ASV_1314	Proteobacteria	0	0	Peripheral species
ASV_1340	Proteobacteria	0	0	Peripheral species
ASV_978	Chloroflexi	0	0	Peripheral species
ASV_1051	Firmicutes	0	0	Peripheral species
ASV_2279	Chloroflexi	0	0	Peripheral species
ASV_2238	Acidobacteria	0	0	Peripheral species
ASV_1199	Actinobacteria	0	0	Peripheral species
ASV_1966	Armatimonadetes	0	0	Peripheral species
ASV_2751	Proteobacteria	0	0	Peripheral species
ASV_1606	Proteobacteria	0	0	Peripheral species
ASV_1599	Bacteroidetes	0	0	Peripheral species
ASV_1823	Bacteroidetes	0	0	Peripheral species
ASV_2212	Bacteroidetes	0	0	Peripheral species
ASV_2149	Bacteroidetes	0	0	Peripheral species
ASV_1834	Gemmatimonadetes	0	0	Peripheral species
ASV_282	Actinobacteria	0	0	Peripheral species
ASV_450	Actinobacteria	0	0	Peripheral species
ASV_712	Acidobacteria	0	0	Peripheral species
ASV_920	Actinobacteria	-0.593223	0	Peripheral species
ASV_836	Proteobacteria	0	0	Peripheral species
ASV_1401	Proteobacteria	0	0	Peripheral species
ASV_1397	Chloroflexi	0	0	Peripheral species
ASV_1493	Actinobacteria	0	0	Peripheral species
ASV_1855	Verrucomicrobia	0	0	Peripheral species
ASV_1612	Proteobacteria	0	0	Peripheral species
ASV_2694	Bacteroidetes	0	0	Peripheral species
ASV_1321	Proteobacteria	0	0	Peripheral species
ASV_1602	Proteobacteria	0	0	Peripheral species
ASV_1684	Actinobacteria	0	0	Peripheral species
ASV_2301	Bacteroidetes	0	0	Peripheral species
ASV_2396	Actinobacteria	0	0	Peripheral species
ASV_2665	Gemmatimonadetes	0	0	Peripheral species
ASV_2380	Verrucomicrobia	0	0	Peripheral species
ASV_196	Actinobacteria	0	0	Peripheral species
ASV_158	Proteobacteria	0	0	Peripheral species
ASV_819	Firmicutes	0	0	Peripheral species
ASV_544	Proteobacteria	0	0	Peripheral species
ASV_766	Verrucomicrobia	0	0	Peripheral species
ASV_1315	Chloroflexi	0	0	Peripheral species
ASV_767	Actinobacteria	0	0	Peripheral species
ASV_2339	Acidobacteria	0	0	Peripheral species
ASV_738	Actinobacteria	0	0	Peripheral species
ASV_1281	Gemmatimonadetes	0	0	Peripheral species
ASV_905	Proteobacteria	0	0	Peripheral species
ASV_919	Proteobacteria	0	0	Peripheral species
ASV_929	Actinobacteria	0	0	Peripheral species
ASV_1709	Planctomycetes	0	0	Peripheral species
ASV_960	Proteobacteria	0	0	Peripheral species
ASV_1388	JL-ETNP-Z39	0	0	Peripheral species
ASV_1468	Nitrospirae	0	0	Peripheral species
ASV_2000	Actinobacteria	0	0	Peripheral species
ASV_2378	Acidobacteria	0	0	Peripheral species
ASV_1569	Acidobacteria	0	0	Peripheral species
ASV_1822	Firmicutes	0	0	Peripheral species
ASV_2277	Actinobacteria	0	0	Peripheral species
ASV_2736	Verrucomicrobia	0	0	Peripheral species
ASV_2581	Proteobacteria	0	0	Peripheral species
ASV_1994	Verrucomicrobia	0	0	Peripheral species
ASV_2217	Proteobacteria	0	0	Peripheral species
ASV_2620	Proteobacteria	0	0	Peripheral species
ASV_2333	Actinobacteria	0	0	Peripheral species
ASV_216	Actinobacteria	0	0	Peripheral species
ASV_288	Proteobacteria	0	0	Peripheral species
ASV_377	Actinobacteria	0	0	Peripheral species
ASV_328	Chlorobi	0	0	Peripheral species
ASV_540	Acidobacteria	0	0	Peripheral species
ASV_607	Actinobacteria	0	0	Peripheral species
ASV_705	Actinobacteria	0	0	Peripheral species
ASV_690	Actinobacteria	0	0	Peripheral species
ASV_786	Bacteroidetes	0	0	Peripheral species
ASV_1048	Planctomycetes	-0.318896	0	Peripheral species
ASV_1395	Bacteroidetes	0	0	Peripheral species
ASV_868	Proteobacteria	0	0	Peripheral species
ASV_1357	Actinobacteria	0	0	Peripheral species
ASV_1259	Proteobacteria	0	0	Peripheral species
ASV_1541	Proteobacteria	0	0	Peripheral species
ASV_2272	Chloroflexi	0	0	Peripheral species
ASV_1713	Gemmatimonadetes	0	0	Peripheral species
ASV_1396	Actinobacteria	0	0	Peripheral species
ASV_1926	Actinobacteria	0	0	Peripheral species
ASV_1747	Actinobacteria	0	0	Peripheral species
ASV_1792	Proteobacteria	0	0	Peripheral species
ASV_2178	Actinobacteria	0	0	Peripheral species
ASV_2188	Proteobacteria	0	0	Peripheral species
ASV_2545	Proteobacteria	0	0	Peripheral species
ASV_2328	Nitrospirae	0	0	Peripheral species
ASV_2184	Actinobacteria	0	0	Peripheral species
ASV_177	Actinobacteria	0	0	Peripheral species
ASV_438	Proteobacteria	0	0	Peripheral species
ASV_645	Chloroflexi	-0.622832	0	Peripheral species
ASV_623	Actinobacteria	0	0	Peripheral species
ASV_1047	Proteobacteria	0	0	Peripheral species
ASV_788	Bacteroidetes	0	0	Peripheral species
ASV_1150	Proteobacteria	0	0	Peripheral species
ASV_1058	Proteobacteria	0	0	Peripheral species
ASV_1154	Gemmatimonadetes	0	0	Peripheral species
ASV_2079	Gemmatimonadetes	-0.5	0	Peripheral species
ASV_1373	Proteobacteria	0	0	Peripheral species
ASV_2143	Actinobacteria	0	0	Peripheral species
ASV_2127	Verrucomicrobia	0	0	Peripheral species
ASV_1597	Proteobacteria	0	0	Peripheral species
ASV_2044	Chloroflexi	0	0	Peripheral species
ASV_1205	Actinobacteria	0	0	Peripheral species
ASV_1870	Bacteroidetes	0	0	Peripheral species
ASV_2215	Bacteroidetes	0	0	Peripheral species
ASV_1867	Proteobacteria	0	0	Peripheral species
ASV_2569	Proteobacteria	0	0	Peripheral species
ASV_5	Proteobacteria	0	0	Peripheral species
ASV_576	Bacteroidetes	0	0	Peripheral species
ASV_1903	Verrucomicrobia	0	0	Peripheral species
ASV_557	Chloroflexi	0	0	Peripheral species
ASV_703	Chloroflexi	0	0	Peripheral species
ASV_754	Actinobacteria	0	0	Peripheral species
ASV_746	Actinobacteria	0	0	Peripheral species
ASV_1060	Acidobacteria	0	0	Peripheral species
ASV_2030	Verrucomicrobia	0	0	Peripheral species
ASV_1432	Proteobacteria	0	0	Peripheral species
ASV_974	Proteobacteria	0	0	Peripheral species
ASV_1506	Proteobacteria	0	0	Peripheral species
ASV_1377	Proteobacteria	0	0	Peripheral species
ASV_1784	Firmicutes	0	0	Peripheral species
ASV_1276	Bacteroidetes	0	0	Peripheral species
ASV_2509	Proteobacteria	0	0	Peripheral species
ASV_2008	Gemmatimonadetes	0	0	Peripheral species
ASV_1797	Actinobacteria	0	0	Peripheral species
ASV_2508	Firmicutes	0	0	Peripheral species
ASV_2167	Chloroflexi	0	0	Peripheral species
ASV_2437	Acidobacteria	0	0	Peripheral species
ASV_2336	Actinobacteria	0	0	Peripheral species
ASV_2559	Proteobacteria	0	0	Peripheral species
ASV_2768	Actinobacteria	0	0	Peripheral species
ASV_2609	Bacteroidetes	0	0	Peripheral species
ASV_2482	Actinobacteria	0	0	Peripheral species
ASV_2122	Bacteroidetes	0	0	Peripheral species
ASV_499	Proteobacteria	0	0	Peripheral species
ASV_735	Proteobacteria	-0.835115	0	Peripheral species
ASV_761	Proteobacteria	0	0	Peripheral species
ASV_1175	Planctomycetes	0	0	Peripheral species
ASV_1871	Planctomycetes	0	0	Peripheral species
ASV_1887	Actinobacteria	0	0	Peripheral species
ASV_1489	Planctomycetes	0	0	Peripheral species
ASV_2101	Chloroflexi	-0.989827	0	Peripheral species
ASV_1725	Actinobacteria	0	0	Peripheral species
ASV_1800	Gemmatimonadetes	0	0	Peripheral species
ASV_2135	Actinobacteria	0	0	Peripheral species
ASV_2502	Proteobacteria	0	0	Peripheral species
ASV_2485	Proteobacteria	0	0	Peripheral species
ASV_2496	Actinobacteria	0	0	Peripheral species
ASV_2737	Actinobacteria	0	0	Peripheral species
ASV_507	Acidobacteria	0	0	Peripheral species
ASV_1106	Actinobacteria	0	0	Peripheral species
ASV_1888	Chloroflexi	0	0	Peripheral species
ASV_976	Proteobacteria	0	0	Peripheral species
ASV_1008	Actinobacteria	0	0	Peripheral species
ASV_1261	Bacteroidetes	0	0	Peripheral species
ASV_1451	Proteobacteria	0	0	Peripheral species
ASV_1456	Chloroflexi	0	0	Peripheral species
ASV_2556	Acidobacteria	0	0	Peripheral species
ASV_1138	Actinobacteria	0	0	Peripheral species
ASV_2346	Proteobacteria	0	0	Peripheral species
ASV_2074	Actinobacteria	0	0	Peripheral species
ASV_2370	Proteobacteria	0	0	Peripheral species
ASV_2664	Actinobacteria	0	0	Peripheral species
ASV_2265	Nitrospirae	0	0	Peripheral species
ASV_2738	Bacteroidetes	0	0	Peripheral species
ASV_2484	Acidobacteria	0	0	Peripheral species
ASV_2761	Cyanobacteria	0	0	Peripheral species
ASV_289	Nitrospirae	0	0	Peripheral species
ASV_478	Acidobacteria	0	0	Peripheral species
ASV_387	Actinobacteria	0	0	Peripheral species
ASV_796	Actinobacteria	0	0	Peripheral species
ASV_893	Proteobacteria	0	0	Peripheral species
ASV_551	Proteobacteria	0	0	Peripheral species
ASV_1625	Acidobacteria	0	0	Peripheral species
ASV_749	Proteobacteria	0	0	Peripheral species
ASV_1643	Armatimonadetes	0	0	Peripheral species
ASV_1634	Acidobacteria	0	0	Peripheral species
ASV_1786	Acidobacteria	0	0	Peripheral species
ASV_1801	Verrucomicrobia	0	0	Peripheral species
ASV_1755	Proteobacteria	0	0	Peripheral species
ASV_1868	Gemmatimonadetes	0	0	Peripheral species
ASV_2341	Bacteroidetes	0	0	Peripheral species
ASV_2453	Chloroflexi	0	0	Peripheral species
ASV_2616	Proteobacteria	0	0	Peripheral species
ASV_2477	Proteobacteria	0	0	Peripheral species
ASV_66	Proteobacteria	0	0	Peripheral species
ASV_481	Proteobacteria	0	0	Peripheral species
ASV_957	Proteobacteria	0	0	Peripheral species
ASV_932	Acidobacteria	0	0	Peripheral species
ASV_931	Proteobacteria	0	0	Peripheral species
ASV_1119	Gemmatimonadetes	0	0	Peripheral species
ASV_913	Proteobacteria	0	0	Peripheral species
ASV_1544	Actinobacteria	0	0	Peripheral species
ASV_1216	Chloroflexi	0	0	Peripheral species
ASV_1632	Gemmatimonadetes	0	0	Peripheral species
ASV_1267	Actinobacteria	0	0	Peripheral species
ASV_1404	Actinobacteria	0	0	Peripheral species
ASV_1539	Actinobacteria	0	0	Peripheral species
ASV_2287	Armatimonadetes	0	0	Peripheral species
ASV_1600	Gemmatimonadetes	0	0	Peripheral species
ASV_1866	Proteobacteria	0	0	Peripheral species
ASV_1525	Actinobacteria	0	0	Peripheral species
ASV_1919	Proteobacteria	0	0	Peripheral species
ASV_2490	Chloroflexi	0	0	Peripheral species
ASV_2391	Chloroflexi	0	0	Peripheral species
ASV_2498	Proteobacteria	0	0	Peripheral species
ASV_2623	Actinobacteria	-0.988705	0	Peripheral species
ASV_2740	Bacteroidetes	0	0	Peripheral species
ASV_248	Actinobacteria	0	0	Peripheral species
ASV_370	Proteobacteria	0	0	Peripheral species
ASV_468	Actinobacteria	0	0	Peripheral species
ASV_912	Actinobacteria	0	0	Peripheral species
ASV_1528	Actinobacteria	0	0	Peripheral species
ASV_1166	Firmicutes	0	0	Peripheral species
ASV_1339	Actinobacteria	0	0	Peripheral species
ASV_2174	Actinobacteria	0	0	Peripheral species
ASV_1312	Proteobacteria	-0.794392	0	Peripheral species
ASV_1956	Proteobacteria	0	0	Peripheral species
ASV_1860	Actinobacteria	0	0	Peripheral species
ASV_1530	Bacteroidetes	0	0	Peripheral species
ASV_1890	Actinobacteria	0	0	Peripheral species
ASV_1505	Chloroflexi	0	0	Peripheral species
ASV_1992	Actinobacteria	0	0	Peripheral species
ASV_2442	Armatimonadetes	0	0	Peripheral species
ASV_1859	Proteobacteria	0	0	Peripheral species
ASV_2426	Bacteroidetes	0	0	Peripheral species
ASV_2619	Gemmatimonadetes	0	0	Peripheral species
ASV_2743	Acidobacteria	0	0	Peripheral species
ASV_2631	Saccharibacteria	0	0	Peripheral species
ASV_2748	Actinobacteria	0	0	Peripheral species
ASV_1955	Proteobacteria	0	0	Peripheral species
ASV_2749	Proteobacteria	-0.666769	0	Peripheral species
ASV_937	Chloroflexi	0	0	Peripheral species
ASV_417	Proteobacteria	0	0	Peripheral species
ASV_393	Proteobacteria	0	0	Peripheral species
ASV_504	Proteobacteria	0	0	Peripheral species
ASV_844	Proteobacteria	0	0	Peripheral species
ASV_1010	Proteobacteria	0	0	Peripheral species
ASV_842	Proteobacteria	0	0	Peripheral species
ASV_1219	Armatimonadetes	0	0	Peripheral species
ASV_1131	Chloroflexi	0	0	Peripheral species
ASV_1204	Acidobacteria	0	0	Peripheral species
ASV_1335	Gemmatimonadetes	0	0	Peripheral species
ASV_1658	Actinobacteria	0	0	Peripheral species
ASV_1162	Proteobacteria	0	0	Peripheral species
ASV_1580	Proteobacteria	0	0	Peripheral species
ASV_2323	Chloroflexi	0	0	Peripheral species
ASV_2615	Chloroflexi	0	0	Peripheral species
ASV_1604	Actinobacteria	0	0	Peripheral species
ASV_1760	Proteobacteria	0	0	Peripheral species
ASV_1697	Proteobacteria	0	0	Peripheral species
ASV_2434	Chloroflexi	0	0	Peripheral species
ASV_2121	Proteobacteria	0	0	Peripheral species
ASV_2514	Acidobacteria	0	0	Peripheral species
ASV_1884	Proteobacteria	0	0	Peripheral species
ASV_2481	Proteobacteria	0	0	Peripheral species
ASV_2087	Proteobacteria	0	0	Peripheral species
ASV_2340	Acidobacteria	0	0	Peripheral species
ASV_2491	Proteobacteria	0	0	Peripheral species
ASV_2566	Proteobacteria	0	0	Peripheral species
ASV_2169	Acidobacteria	0	0	Peripheral species
ASV_2634	Actinobacteria	0	0	Peripheral species
ASV_2764	Acidobacteria	0	0	Peripheral species
ASV_122	Actinobacteria	0	0	Peripheral species
ASV_1152	Proteobacteria	0	0	Peripheral species
ASV_1104	Armatimonadetes	0	0	Peripheral species
ASV_1221	Proteobacteria	0	0	Peripheral species
ASV_1272	Gemmatimonadetes	0	0	Peripheral species
ASV_979	Proteobacteria	0	0	Peripheral species
ASV_2270	Verrucomicrobia	0	0	Peripheral species
ASV_1497	Proteobacteria	0	0	Peripheral species
ASV_1848	Actinobacteria	0	0	Peripheral species
ASV_1398	Actinobacteria	0	0	Peripheral species
ASV_2128	Proteobacteria	0	0	Peripheral species
ASV_2170	Bacteroidetes	0	0	Peripheral species
ASV_2012	Proteobacteria	0	0	Peripheral species
ASV_2478	Proteobacteria	0	0	Peripheral species
ASV_1721	Actinobacteria	-0.988705	0	Peripheral species
ASV_2379	Proteobacteria	0	0	Peripheral species
ASV_2332	Verrucomicrobia	0	0	Peripheral species
ASV_2571	Proteobacteria	0	0	Peripheral species
ASV_2775	Saccharibacteria	0	0	Peripheral species
ASV_139	Bacteroidetes	0	0	Peripheral species
ASV_124	Proteobacteria	0	0	Peripheral species
ASV_200	Armatimonadetes	0	0	Peripheral species
ASV_2638	Acidobacteria	0	0	Peripheral species
ASV_529	Actinobacteria	0	0	Peripheral species
ASV_917	Actinobacteria	0	0	Peripheral species
ASV_649	Proteobacteria	0	0	Peripheral species
ASV_596	Gemmatimonadetes	0	0	Peripheral species
ASV_1237	Verrucomicrobia	0	0	Peripheral species
ASV_1605	Verrucomicrobia	0	0	Peripheral species
ASV_1171	Actinobacteria	0	0	Peripheral species
ASV_1041	Bacteroidetes	0	0	Peripheral species
ASV_2147	Actinobacteria	0	0	Peripheral species
ASV_2089	Actinobacteria	0	0	Peripheral species
ASV_1995	Chloroflexi	0	0	Peripheral species
ASV_2080	Verrucomicrobia	0	0	Peripheral species
ASV_2049	Proteobacteria	0	0	Peripheral species
ASV_1712	Proteobacteria	0	0	Peripheral species
ASV_1642	Actinobacteria	0	0	Peripheral species
ASV_2507	Proteobacteria	0	0	Peripheral species
ASV_2002	Proteobacteria	0	0	Peripheral species
ASV_2045	Proteobacteria	0	0	Peripheral species
ASV_2443	Gemmatimonadetes	0	0	Peripheral species
ASV_2612	Proteobacteria	0	0	Peripheral species
ASV_2741	Gemmatimonadetes	0	0	Peripheral species
ASV_105	Proteobacteria	0	0	Peripheral species
ASV_132	Proteobacteria	0	0	Peripheral species
ASV_324	Acidobacteria	0	0	Peripheral species
ASV_1042	Actinobacteria	0	0	Peripheral species
ASV_479	Actinobacteria	0	0	Peripheral species
ASV_790	Bacteroidetes	0	0	Peripheral species
ASV_939	Actinobacteria	0	0	Peripheral species
ASV_1590	Planctomycetes	0	0	Peripheral species
ASV_1049	Actinobacteria	0	0	Peripheral species
ASV_1363	Proteobacteria	0	0	Peripheral species
ASV_2579	Actinobacteria	0	0	Peripheral species
ASV_1434	Acidobacteria	0	0	Peripheral species
ASV_1798	Acidobacteria	0	0	Peripheral species
ASV_2243	Planctomycetes	0	0	Peripheral species
ASV_1334	Actinobacteria	0	0	Peripheral species
ASV_1603	Acidobacteria	0	0	Peripheral species
ASV_1452	Acidobacteria	0	0	Peripheral species
ASV_2125	Verrucomicrobia	0	0	Peripheral species
ASV_1668	Chloroflexi	0	0	Peripheral species
ASV_2036	Actinobacteria	0	0	Peripheral species
ASV_2239	Actinobacteria	0	0	Peripheral species
ASV_1921	Actinobacteria	0	0	Peripheral species
ASV_1601	Verrucomicrobia	0	0	Peripheral species
ASV_1748	Thaumarchaeota	0	0	Peripheral species
ASV_2076	Actinobacteria	0	0	Peripheral species
ASV_2103	Actinobacteria	0	0	Peripheral species
ASV_2711	Acidobacteria	0	0	Peripheral species
ASV_1950	Acidobacteria	0	0	Peripheral species
ASV_2172	Unassigned	0	0	Peripheral species
ASV_2327	Armatimonadetes	0	0	Peripheral species
ASV_2033	Bacteroidetes	0	0	Peripheral species
ASV_1824	Proteobacteria	0	0	Peripheral species
ASV_2297	Proteobacteria	0	0	Peripheral species
ASV_2454	Planctomycetes	0	0	Peripheral species
ASV_2774	Bacteroidetes	0	0	Peripheral species
ASV_2123	Proteobacteria	0	0	Peripheral species
ASV_2552	Proteobacteria	0	0	Peripheral species
ASV_2144	Proteobacteria	0	0	Peripheral species
ASV_281	Proteobacteria	0	0	Peripheral species
ASV_550	Bacteroidetes	0	0	Peripheral species
ASV_593	Nitrospirae	0	0	Peripheral species
ASV_771	Actinobacteria	0	0	Peripheral species
ASV_1835	Proteobacteria	0	0	Peripheral species
ASV_1588	Acidobacteria	0	0	Peripheral species
ASV_827	Actinobacteria	0	0	Peripheral species
ASV_1177	Proteobacteria	0	0	Peripheral species
ASV_1306	Actinobacteria	0	0	Peripheral species
ASV_1139	Proteobacteria	0	0	Peripheral species
ASV_2389	Gemmatimonadetes	0	0	Peripheral species
ASV_2663	Gemmatimonadetes	-0.790964	0	Peripheral species
ASV_2462	Proteobacteria	0	0	Peripheral species
ASV_1923	Bacteroidetes	0	0	Peripheral species
ASV_1303	Bacteroidetes	0	0	Peripheral species
ASV_1400	Proteobacteria	0	0	Peripheral species
ASV_2397	Proteobacteria	0	0	Peripheral species
ASV_2261	Proteobacteria	0	0	Peripheral species
ASV_2687	Proteobacteria	0	0	Peripheral species
ASV_2078	Proteobacteria	0	0	Peripheral species
ASV_2047	Proteobacteria	0	0	Peripheral species
ASV_2661	Actinobacteria	0	0	Peripheral species
ASV_2742	Actinobacteria	0	0	Peripheral species
ASV_2766	Chloroflexi	0	0	Peripheral species
ASV_2681	Actinobacteria	0	0	Peripheral species
ASV_2727	Proteobacteria	0	0	Peripheral species
ASV_2479	Actinobacteria	0	0	Peripheral species
ASV_2673	Bacteroidetes	0	0	Peripheral species
ASV_2759	Gemmatimonadetes	0	0	Peripheral species
ASV_448	Proteobacteria	0	0	Peripheral species
ASV_1991	Actinobacteria	0	0	Peripheral species
ASV_993	Proteobacteria	0	0	Peripheral species
ASV_682	Bacteroidetes	0	0	Peripheral species
ASV_971	Actinobacteria	0	0	Peripheral species
ASV_1500	Actinobacteria	0	0	Peripheral species
ASV_1671	Bacteroidetes	0	0	Peripheral species
ASV_963	Proteobacteria	0	0	Peripheral species
ASV_1258	Chloroflexi	0	0	Peripheral species
ASV_2052	Acidobacteria	0	0	Peripheral species
ASV_2288	Verrucomicrobia	0	0	Peripheral species
ASV_1274	Actinobacteria	0	0	Peripheral species
ASV_1356	Thaumarchaeota	0	0	Peripheral species
ASV_1383	Proteobacteria	0	0	Peripheral species
ASV_2210	Actinobacteria	0	0	Peripheral species
ASV_1120	Actinobacteria	0	0	Peripheral species
ASV_1422	Actinobacteria	0	0	Peripheral species
ASV_1763	Verrucomicrobia	0	0	Peripheral species
ASV_2266	Proteobacteria	0	0	Peripheral species
ASV_1576	Acidobacteria	0	0	Peripheral species
ASV_1781	Chloroflexi	0	0	Peripheral species
ASV_2519	Actinobacteria	0	0	Peripheral species
ASV_2245	Proteobacteria	0	0	Peripheral species
ASV_2574	Proteobacteria	0	0	Peripheral species
ASV_2344	Actinobacteria	0	0	Peripheral species
ASV_2554	Gemmatimonadetes	0	0	Peripheral species
ASV_2734	Proteobacteria	0	0	Peripheral species
ASV_2544	Acidobacteria	0	0	Peripheral species
ASV_2560	Proteobacteria	0	0	Peripheral species
ASV_2263	Acidobacteria	0	0	Peripheral species
ASV_2269	Proteobacteria	-0.988705	0	Peripheral species
ASV_2373	Unassigned	0	0	Peripheral species
ASV_2347	Actinobacteria	0	0	Peripheral species
ASV_2353	Proteobacteria	0	0	Peripheral species
ASV_2628	Acidobacteria	0	0	Peripheral species
ASV_285	Proteobacteria	0	0	Peripheral species
ASV_304	Proteobacteria	0	0	Peripheral species
ASV_386	Bacteroidetes	0	0	Peripheral species
ASV_477	Actinobacteria	0	0	Peripheral species
ASV_982	Gemmatimonadetes	0	0	Peripheral species
ASV_729	Saccharibacteria	0	0	Peripheral species
ASV_573	Proteobacteria	0	0	Peripheral species
ASV_1459	Actinobacteria	0	0	Peripheral species
ASV_684	Bacteroidetes	0	0	Peripheral species
ASV_2150	Proteobacteria	0	0	Peripheral species
ASV_1073	Actinobacteria	0	0	Peripheral species
ASV_998	Actinobacteria	0	0	Peripheral species
ASV_1223	Proteobacteria	0	0	Peripheral species
ASV_1324	Proteobacteria	0	0	Peripheral species
ASV_1501	Actinobacteria	0	0	Peripheral species
ASV_2425	Chloroflexi	0	0	Peripheral species
ASV_2209	Proteobacteria	0	0	Peripheral species
ASV_1752	Bacteroidetes	0	0	Peripheral species
ASV_1358	Actinobacteria	0	0	Peripheral species
ASV_2260	Firmicutes	0	0	Peripheral species
ASV_2334	Actinobacteria	0	0	Peripheral species
ASV_1415	Chloroflexi	0	0	Peripheral species
ASV_2229	Proteobacteria	0	0	Peripheral species
ASV_1686	Actinobacteria	0	0	Peripheral species
ASV_1967	Bacteroidetes	0	0	Peripheral species
ASV_2031	Bacteroidetes	0	0	Peripheral species
ASV_2231	Chloroflexi	0	0	Peripheral species
ASV_1928	Proteobacteria	0	0	Peripheral species
ASV_2449	Proteobacteria	0	0	Peripheral species
ASV_305	Bacteroidetes	0	0	Peripheral species
ASV_347	Actinobacteria	0	0	Peripheral species
ASV_775	Firmicutes	0	0	Peripheral species
ASV_599	Proteobacteria	0	0	Peripheral species
ASV_858	Proteobacteria	0	0	Peripheral species
ASV_1520	Planctomycetes	0	0	Peripheral species
ASV_999	Proteobacteria	0	0	Peripheral species
ASV_1128	Actinobacteria	0	0	Peripheral species
ASV_2195	Chloroflexi	0	0	Peripheral species
ASV_1447	Proteobacteria	0	0	Peripheral species
ASV_1857	Proteobacteria	0	0	Peripheral species
ASV_1636	Proteobacteria	0	0	Peripheral species
ASV_2513	Proteobacteria	0	0	Peripheral species
ASV_1659	Bacteroidetes	0	0	Peripheral species
ASV_1938	Proteobacteria	0	0	Peripheral species
ASV_1492	Unassigned	0	0	Peripheral species
ASV_1473	Proteobacteria	0	0	Peripheral species
ASV_2639	Actinobacteria	0	0	Peripheral species
ASV_2580	Proteobacteria	0	0	Peripheral species
ASV_1972	Bacteroidetes	0	0	Peripheral species
ASV_2757	Proteobacteria	0	0	Peripheral species
ASV_270	Chloroflexi	0	0	Peripheral species
ASV_317	Proteobacteria	0	0	Peripheral species
ASV_371	Actinobacteria	0	0	Peripheral species
ASV_1811	Proteobacteria	0	0	Peripheral species
ASV_950	Chloroflexi	0	0	Peripheral species
ASV_686	Actinobacteria	0	0	Peripheral species
ASV_843	Actinobacteria	0	0	Peripheral species
ASV_1121	Proteobacteria	0	0	Peripheral species
ASV_934	Proteobacteria	0	0	Peripheral species
ASV_1322	Bacteroidetes	0	0	Peripheral species
ASV_1127	Actinobacteria	0	0	Peripheral species
ASV_915	Actinobacteria	0	0	Peripheral species
ASV_852	Proteobacteria	0	0	Peripheral species
ASV_838	Actinobacteria	0	0	Peripheral species
ASV_1132	Proteobacteria	0	0	Peripheral species
ASV_949	Actinobacteria	0	0	Peripheral species
ASV_846	Acidobacteria	0	0	Peripheral species
ASV_1448	Nitrospirae	0	0	Peripheral species
ASV_2494	Actinobacteria	0	0	Peripheral species
ASV_1941	Actinobacteria	0	0	Peripheral species
ASV_1993	Armatimonadetes	0	0	Peripheral species
ASV_1265	Proteobacteria	0	0	Peripheral species
ASV_2232	Planctomycetes	0	0	Peripheral species
ASV_1667	Proteobacteria	0	0	Peripheral species
ASV_1246	Actinobacteria	0	0	Peripheral species
ASV_1682	Proteobacteria	0	0	Peripheral species
ASV_1644	Actinobacteria	0	0	Peripheral species
ASV_2015	Proteobacteria	0	0	Peripheral species
ASV_1715	Bacteroidetes	0	0	Peripheral species
ASV_1779	Actinobacteria	0	0	Peripheral species
ASV_2461	Bacteroidetes	0	0	Peripheral species
ASV_2005	Actinobacteria	0	0	Peripheral species
ASV_2739	Proteobacteria	0	0	Peripheral species
ASV_1586	Chloroflexi	0	0	Peripheral species
ASV_1649	Actinobacteria	0	0	Peripheral species
ASV_1895	Proteobacteria	0	0	Peripheral species
ASV_2225	Actinobacteria	0	0	Peripheral species
ASV_2731	Acidobacteria	0	0	Peripheral species
ASV_2487	Proteobacteria	0	0	Peripheral species
ASV_2171	Acidobacteria	0	0	Peripheral species
ASV_2168	Actinobacteria	0	0	Peripheral species
ASV_2549	Gemmatimonadetes	0	0	Peripheral species
ASV_13	Proteobacteria	0	0	Peripheral species
ASV_238	Bacteroidetes	0	0	Peripheral species
ASV_567	Proteobacteria	0	0	Peripheral species
ASV_404	Bacteroidetes	0	0	Peripheral species
ASV_530	Actinobacteria	0	0	Peripheral species
ASV_562	Chloroflexi	0	0	Peripheral species
ASV_662	Bacteroidetes	0	0	Peripheral species
ASV_722	Proteobacteria	0	0	Peripheral species
ASV_1037	Actinobacteria	0	0	Peripheral species
ASV_1529	Actinobacteria	0	0	Peripheral species
ASV_778	Bacteroidetes	0	0	Peripheral species
ASV_2705	Chloroflexi	0	0	Peripheral species
ASV_938	Actinobacteria	0	0	Peripheral species
ASV_1341	Chloroflexi	0	0	Peripheral species
ASV_1653	Gemmatimonadetes	0	0	Peripheral species
ASV_1243	Proteobacteria	0	0	Peripheral species
ASV_2176	Proteobacteria	0	0	Peripheral species
ASV_1791	Proteobacteria	0	0	Peripheral species
ASV_1664	Chloroflexi	0	0	Peripheral species
ASV_1426	Proteobacteria	0	0	Peripheral species
ASV_2276	Actinobacteria	0	0	Peripheral species
ASV_2750	Acidobacteria	0	0	Peripheral species
ASV_2224	Chloroflexi	0	0	Peripheral species
ASV_2338	Gemmatimonadetes	0	0	Peripheral species
ASV_2105	Planctomycetes	0	0	Peripheral species
ASV_2636	Bacteroidetes	0	0	Peripheral species
ASV_2004	Unassigned	0	0	Peripheral species
ASV_2299	Proteobacteria	0	0	Peripheral species
ASV_2267	Proteobacteria	0	0	Peripheral species
ASV_2460	WD272	0	0	Peripheral species
ASV_2285	Actinobacteria	0	0	Peripheral species
ASV_2696	Acidobacteria	0	0	Peripheral species
ASV_2377	Bacteroidetes	0	0	Peripheral species
ASV_2676	Proteobacteria	0	0	Peripheral species

## Sheet: Supplementary Table 9
Supplementary Table 9. Taxonomy classification and proption of hub ASVs in H, D and B groups
Groups	Phylum	Number	Protion	Class	Number	Protion
H group	Bacteroidetes	4	0.114286	Cytophagia	1	0.0285714
	Gemmatimonadetes	2	0.0571429	Gemmatimonadetes	2	0.0571429
	Proteobacteria	18	0.514286	Gammaproteobacteria	5	0.142857
	Acidobacteria	4	0.114286	Sphingobacteriia	3	0.0857143
	Thaumarchaeota	1	0.0285714	Betaproteobacteria	4	0.114286
	Nitrospirae	1	0.0285714	Acidobacteria	4	0.114286
	Chloroflexi	3	0.0857143	Alphaproteobacteria	8	0.228571
	Armatimonadetes	1	0.0285714	Soil_Crenarchaeotic_Group[SCG]	1	0.0285714
	Actinobacteria	1	0.0285714	Nitrospira	1	0.0285714
	total	35		TK10	2	0.0571429
				Unassigned	1	0.0285714
				Deltaproteobacteria	1	0.0285714
				Thermoleophilia	1	0.0285714
				S085	1	0.0285714
				total	35
D group	Actinobacteria	6	0.461538	Actinobacteria	3	0.230769
	Proteobacteria	2	0.153846	Betaproteobacteria	1	0.0769231
	Gemmatimonadetes	2	0.153846	Gemmatimonadetes	2	0.153846
	Chloroflexi	1	0.0769231	Thermoleophilia	3	0.230769
	Acidobacteria	1	0.0769231	Ktedonobacteria	1	0.0769231
	Nitrospirae	1	0.0769231	Alphaproteobacteria	1	0.0769231
	total	13		Holophagae	1	0.0769231
				Nitrospira	1	0.0769231
				total	13
B group	Actinobacteria	1	0.125	Actinobacteria	1	0.125
	Proteobacteria	5	0.625	Betaproteobacteria	2	0.25
	Gemmatimonadetes	2	0.25	Gammaproteobacteria	1	0.125
	total	8		Gemmatimonadetes	2	0.25
				Alphaproteobacteria	2	0.25
				total	8
